# Supplementary material for: Automated echolocation classifiers vary in accuracy for northeastern U.S. bat species
Source: PLoS One. 2024 Jun 3;19(6):e0300664. doi: 10.1371/journal.pone.0300664 (PMC11146688; doi:10.1371/journal.pone.0300664)
Supplement: S1 File — (XLSX) [file pone.0300664.s001.xlsx]

## Sheet: BCID
Myotis as Species
Confusion_Matrix and Overall Accuracy
	EPFU	LABO	LACI	LANO	MYLE	MYLU	MYSE	MYSO	PESU	NOISE	UNKW	Total Predicted	Total Predicted - NOISE
EPFU	43	0	1	13	0	0	0	0	0	0	0	57	57
LABO	1	5	0	0	0	20	1	2	1	0	0	30	30
LACI	2	0	25	1	0	0	0	0	0	0	0	28	28
LANO	81	0	7	43	0	0	0	0	0	0	0	131	131
MYLE	0	4	0	0	0	4	0	0	0	0	0	8	8
MYLU	0	0	0	0	2	110	1	2	0	0	0	115	115
MYSE	0	0	0	0	1	3	1	5	0	1	0	11	10
MYSO	0	3	0	0	4	30	7	3	0	0	0	47	47
PESU	0	1	0	0	0	0	0	0	80	0	0	81	81
NOISE	21	25	59	37	15	89	39	8	28	369	0	690	321
UNKW	91	12	7	21	3	128	19	11	7	1	0	300	299
Total Actual	239	50	99	115	25	384	68	31	116	371	0	1498	1127
Confusion_Matrix for Each Level
EPFU
	EPFU	OTHER
EPFU	43	14
OTHER	196	1245
LABO
	LABO	OTHER
LABO	5	25
OTHER	45	1423
LACI
	LACI	OTHER
LACI	25	3
OTHER	74	1396
LANO
	LANO	OTHER
LANO	43	88
OTHER	72	1295
MYLE
	MYLE	OTHER
MYLE	0	8
OTHER	25	1465
MYLU
	MYLU	OTHER
MYLU	110	5
OTHER	274	1109
MYSE
	MYSE	OTHER
MYSE	1	10
OTHER	67	1420
MYSO
	MYSO	OTHER
MYSO	3	44
OTHER	28	1423
PESU
	PESU	OTHER
PESU	80	1
OTHER	36	1381
NOISE
	NOISE	OTHER
NOISE	369	321
OTHER	2	806
Myotis as Genus
Confusion_Matrix and Overall Accuracy
	EPFU	LABO	LACI	LANO	MYOTIS	PESU	NOISE	UNKW
EPFU	43	0	1	13	0	0	0	0
LABO	1	5	0	0	23	1	0	0
LACI	2	0	25	1	0	0	0	0
LANO	81	0	7	43	0	0	0	0
MYOTIS	0	7	0	0	173	0	1	0
PESU	0	1	0	0	0	80	0	0
NOISE	21	25	59	37	151	28	369	0
UNKW	91	12	7	21	161	7	1	0
Confusion_Matrix for Each Level
EPFU
	EPFU	OTHER
EPFU	43	14
OTHER	196	1245
LABO
	LABO	OTHER
LABO	5	25
OTHER	45	1423
LACI
	LACI	OTHER
LACI	25	3
OTHER	74	1396
LANO
	LANO	OTHER
LANO	43	88
OTHER	72	1295
MYOTIS
	MYOTIS	OTHER
MYOTIS	173	8
OTHER	335	982
PESU
	PESU	OTHER
PESU	80	1
OTHER	36	1381
NOISE
	NOISE	OTHER
NOISE	369	321
OTHER	2	806

## Sheet: KPro
Myotis as Species
Confusion_Matrix and Overall Accuracy
	EPFU	LABO	LACI	LANO	MYLE	MYLU	MYSE	MYSO	PESU	NOISE	UNKW	Total Predicted	Total Predicted - NOISE
EPFU	211	0	5	10	0	0	0	0	0	5	0	231	226
LABO	1	12	0	0	0	1	0	0	1	0	0	15	15
LACI	5	0	81	11	0	0	0	0	0	0	0	97	97
LANO	7	0	4	77	0	0	0	1	0	1	0	90	89
MYLE	0	0	0	0	4	4	8	0	0	0	0	16	16
MYLU	0	17	0	0	7	295	11	7	5	1	0	343	342
MYSE	0	2	0	0	6	16	36	15	0	2	0	77	75
MYSO	0	12	0	1	7	63	9	6	1	1	0	100	99
PESU	0	5	0	0	0	1	0	0	106	3	0	115	112
NOISE	15	1	7	13	1	3	4	2	3	360	0	409	49
UNKW	0	1	2	3	0	1	0	0	0	0	0	7	7
Total Actual	239	50	99	115	25	384	68	31	116	373	0	1500	1127
Confusion_Matrix for Each Level
EPFU
	EPFU	OTHER
EPFU	211	20
OTHER	28	1241
LABO
	LABO	OTHER
LABO	12	3
OTHER	38	1447
LACI
	LACI	OTHER
LACI	81	16
OTHER	18	1385
LANO
	LANO	OTHER
LANO	77	13
OTHER	38	1372
MYLE
	MYLE	OTHER
MYLE	4	12
OTHER	21	1463
MYLU
	MYLU	OTHER
MYLU	295	48
OTHER	89	1068
MYSE
	MYSE	OTHER
MYSE	36	41
OTHER	32	1391
MYSO
	MYSO	OTHER
MYSO	6	94
OTHER	25	1375
PESU
	PESU	OTHER
PESU	106	9
OTHER	10	1375
NOISE
	NOISE	OTHER
NOISE	360	49
OTHER	13	1078
Myotis as Genus
Confusion_Matrix and Overall Accuracy
	EPFU	LABO	LACI	LANO	MYOTIS	PESU	NOISE	UNKW
EPFU	211	0	5	10	0	0	5	0
LABO	1	12	0	0	1	1	0	0
LACI	5	0	81	11	0	0	0	0
LANO	7	0	4	77	1	0	1	0
MYOTIS	0	31	0	1	494	6	4	0
PESU	0	5	0	0	1	106	3	0
NOISE	15	1	7	13	10	3	360	0
UNKW	0	1	2	3	1	0	0	0
Confusion_Matrix for Each Level
EPFU
	EPFU	OTHER
EPFU	211	20
OTHER	28	1241
LABO
	LABO	OTHER
LABO	12	3
OTHER	38	1447
LACI
	LACI	OTHER
LACI	81	16
OTHER	18	1385
LANO
	LANO	OTHER
LANO	77	13
OTHER	38	1372
MYOTIS
	MYOTIS	OTHER
MYOTIS	494	42
OTHER	14	950
PESU
	PESU	OTHER
PESU	106	9
OTHER	10	1375
NOISE
	NOISE	OTHER
NOISE	360	49
OTHER	13	1078

## Sheet: Sonobat
Myotis as Species
Confusion_Matrix and Overall Accuracy
	CORA	EPFU	LABO	LACI	LANO	LUSO	MYLE	MYLU	MYSE	MYSO	PESU	NOISE	UNKW	Total Predicted	Total Predicted - NOISE
CORA	0	0	0	0	0	0	0	0	0	0	0	1	0	1	0
EPFU	0	217	0	3	6	0	0	0	0	0	0	1	0	227	226
LABO	0	1	46	0	0	0	1	22	0	0	1	0	0	71	71
LACI	0	7	0	83	12	0	0	0	0	0	0	1	0	103	102
LANO	0	5	0	0	70	0	0	0	0	0	0	0	0	75	75
LUSO	0	0	0	0	0	0	5	49	13	7	1	0	0	75	75
MYLE	0	0	0	0	0	0	9	2	5	0	0	1	0	17	16
MYLU	0	0	0	0	0	0	2	210	13	2	0	1	0	228	227
MYSE	0	0	0	0	0	0	0	3	26	5	0	1	0	35	34
MYSO	0	0	0	0	0	0	1	29	4	13	0	0	0	47	47
PESU	0	0	0	0	0	0	0	1	1	0	113	0	0	115	115
NOISE	0	3	0	1	5	0	1	8	0	1	0	357	0	376	19
UNKW	0	6	4	12	22	0	6	60	6	3	1	10	0	130	120
Total Actual	0	239	50	99	115	0	25	384	68	31	116	373	0	1500	1127
Confusion_Matrix for Each Level
EPFU
	EPFU	OTHER
EPFU	217	10
OTHER	22	1251
LABO
	LABO	OTHER
LABO	46	25
OTHER	4	1425
LACI
	LACI	OTHER
LACI	83	20
OTHER	16	1381
LANO
	LANO	OTHER
LANO	70	5
OTHER	45	1380
MYLE
	MYLE	OTHER
MYLE	9	8
OTHER	16	1467
MYLU
	MYLU	OTHER
MYLU	210	18
OTHER	174	1098
MYSE
	MYSE	OTHER
MYSE	26	9
OTHER	42	1423
MYSO
	MYSO	OTHER
MYSO	13	34
OTHER	18	1435
PESU
	PESU	OTHER
PESU	113	2
OTHER	3	1382
NOISE
	NOISE	OTHER
NOISE	357	19
OTHER	16	1108
Myotis as Genus
Confusion_Matrix and Overall Accuracy
	CORA	EPFU	LABO	LACI	LANO	MYOTIS	PESU	NOISE	UNKW
CORA	0	0	0	0	0	0	0	1	0
EPFU	0	217	0	3	6	0	0	1	0
LABO	0	1	46	0	0	23	1	0	0
LACI	0	7	0	83	12	0	0	1	0
LANO	0	5	0	0	70	0	0	0	0
MYOTIS	0	0	0	0	0	398	1	3	0
PESU	0	0	0	0	0	2	113	0	0
NOISE	0	3	0	1	5	10	0	357	0
UNKW	0	6	4	12	22	75	1	10	0
Confusion_Matrix for Each Level
EPFU
	EPFU	OTHER
EPFU	217	10
OTHER	22	1251
LABO
	LABO	OTHER
LABO	46	25
OTHER	4	1425
LACI
	LACI	OTHER
LACI	83	20
OTHER	16	1381
LANO
	LANO	OTHER
LANO	70	5
OTHER	45	1380
MYOTIS
	MYOTIS	OTHER
MYOTIS	398	4
OTHER	110	988
PESU
	PESU	OTHER
PESU	113	2
OTHER	3	1382
NOISE
	NOISE	OTHER
NOISE	357	19
OTHER	16	1108
