# Supplementary material for: Automated echolocation classifiers vary in accuracy for northeastern U.S. bat species
Source: PLoS One. 2024 Jun 3;19(6):e0300664. doi: 10.1371/journal.pone.0300664 (PMC11146688; doi:10.1371/journal.pone.0300664)
Supplement: S4 File — (ZIP) [file pone.0300664.s004.zip]

Archive with 6 entries (6 files):
- PLOS_script/input_files_1.csv
- PLOS_script/KPRO FS renamed id 070523.gsheet
- PLOS_script/PLOS_script.r
- PLOS_script/RENAMED SonoBat Output 070423.gdoc
- PLOS_script/Species Info.csv
- PLOS_script/zc_files_5.txt
