# Supplementary material for: Automated echolocation classifiers vary in accuracy for northeastern U.S. bat species
Source: PLoS One. 2024 Jun 3;19(6):e0300664. doi: 10.1371/journal.pone.0300664 (PMC11146688; doi:10.1371/journal.pone.0300664)
Supplement: S4 File — (ZIP) [file pone.0300664.s004.zip › PLOS_script/input_files_1.csv]

NOISE_1.wav
NOISE_2.wav
NOISE_3.wav
NOISE_4.wav
NOISE_5.wav
NOISE_6.wav
NOISE_7.wav
NOISE_8.wav
NOISE_9.wav
NOISE_10.wav
NOISE_11.wav
NOISE_12.wav
NOISE_13.wav
NOISE_14.wav
NOISE_15.wav
NOISE_16.wav
NOISE_17.wav
NOISE_18.wav
NOISE_19.wav
NOISE_20.wav
NOISE_21.wav
NOISE_22.wav
NOISE_23.wav
NOISE_24.wav
NOISE_25.wav
NOISE_26.wav
NOISE_27.wav
NOISE_28.wav
NOISE_29.wav
NOISE_30.wav
NOISE_31.wav
NOISE_32.wav
NOISE_33.wav
NOISE_34.wav
NOISE_35.wav
NOISE_36.wav
NOISE_37.wav
NOISE_38.wav
NOISE_39.wav
NOISE_40.wav
NOISE_41.wav
NOISE_42.wav
NOISE_43.wav
NOISE_44.wav
NOISE_45.wav
NOISE_46.wav
NOISE_47.wav
NOISE_48.wav
NOISE_49.wav
NOISE_50.wav
NOISE_51.wav
NOISE_52.wav
NOISE_53.wav
NOISE_54.wav
NOISE_55.wav
NOISE_56.wav
NOISE_57.wav
NOISE_58.wav
NOISE_59.wav
NOISE_60.wav
NOISE_61.wav
NOISE_62.wav
NOISE_63.wav
NOISE_64.wav
NOISE_65.wav
NOISE_66.wav
NOISE_67.wav
NOISE_68.wav
NOISE_69.wav
NOISE_70.wav
NOISE_71.wav
NOISE_72.wav
NOISE_73.wav
NOISE_74.wav
NOISE_75.wav
NOISE_76.wav
NOISE_77.wav
NOISE_78.wav
NOISE_79.wav
NOISE_80.wav
NOISE_81.wav
NOISE_82.wav
NOISE_83.wav
NOISE_84.wav
NOISE_85.wav
NOISE_86.wav
NOISE_87.wav
NOISE_88.wav
NOISE_89.wav
NOISE_90.wav
NOISE_91.wav
NOISE_92.wav
NOISE_93.wav
NOISE_94.wav
NOISE_95.wav
NOISE_96.wav
NOISE_97.wav
NOISE_98.wav
NOISE_99.wav
NOISE_100.wav
NOISE_101.wav
NOISE_102.wav
NOISE_103.wav
NOISE_104.wav
NOISE_105.wav
NOISE_106.wav
NOISE_107.wav
NOISE_108.wav
NOISE_109.wav
NOISE_110.wav
NOISE_111.wav
NOISE_112.wav
NOISE_113.wav
NOISE_114.wav
NOISE_115.wav
NOISE_116.wav
NOISE_117.wav
NOISE_118.wav
NOISE_119.wav
NOISE_120.wav
NOISE_121.wav
NOISE_122.wav
NOISE_123.wav
NOISE_124.wav
NOISE_125.wav
NOISE_126.wav
NOISE_127.wav
NOISE_128.wav
NOISE_129.wav
NOISE_130.wav
NOISE_131.wav
NOISE_132.wav
NOISE_133.wav
NOISE_134.wav
NOISE_135.wav
NOISE_136.wav
NOISE_137.wav
NOISE_138.wav
NOISE_139.wav
NOISE_140.wav
NOISE_141.wav
NOISE_142.wav
NOISE_143.wav
NOISE_144.wav
NOISE_145.wav
NOISE_146.wav
NOISE_147.wav
NOISE_148.wav
NOISE_149.wav
NOISE_150.wav
NOISE_151.wav
NOISE_152.wav
NOISE_153.wav
NOISE_154.wav
NOISE_155.wav
NOISE_156.wav
NOISE_157.wav
NOISE_158.wav
NOISE_159.wav
NOISE_160.wav
NOISE_161.wav
NOISE_162.wav
NOISE_163.wav
NOISE_164.wav
NOISE_165.wav
NOISE_166.wav
NOISE_167.wav
NOISE_168.wav
NOISE_169.wav
NOISE_170.wav
NOISE_171.wav
NOISE_172.wav
NOISE_173.wav
NOISE_174.wav
NOISE_175.wav
NOISE_176.wav
NOISE_177.wav
NOISE_178.wav
NOISE_179.wav
NOISE_180.wav
NOISE_181.wav
NOISE_182.wav
NOISE_183.wav
NOISE_184.wav
NOISE_185.wav
NOISE_186.wav
NOISE_187.wav
NOISE_188.wav
NOISE_189.wav
NOISE_190.wav
NOISE_191.wav
NOISE_192.wav
NOISE_193.wav
NOISE_194.wav
NOISE_195.wav
NOISE_196.wav
NOISE_197.wav
NOISE_198.wav
NOISE_199.wav
NOISE_200.wav
NOISE_201.wav
NOISE_202.wav
NOISE_203.wav
NOISE_204.wav
NOISE_205.wav
NOISE_206.wav
NOISE_207.wav
NOISE_208.wav
NOISE_209.wav
NOISE_210.wav
NOISE_211.wav
NOISE_212.wav
NOISE_213.wav
NOISE_214.wav
NOISE_215.wav
NOISE_216.wav
NOISE_217.wav
NOISE_218.wav
NOISE_219.wav
NOISE_220.wav
NOISE_221.wav
NOISE_222.wav
NOISE_223.wav
NOISE_224.wav
NOISE_225.wav
NOISE_226.wav
NOISE_227.wav
NOISE_228.wav
NOISE_229.wav
NOISE_230.wav
NOISE_231.wav
NOISE_232.wav
NOISE_233.wav
NOISE_234.wav
NOISE_235.wav
NOISE_236.wav
NOISE_237.wav
NOISE_238.wav
NOISE_239.wav
NOISE_240.wav
NOISE_241.wav
NOISE_242.wav
NOISE_243.wav
NOISE_244.wav
NOISE_245.wav
NOISE_246.wav
NOISE_247.wav
NOISE_248.wav
NOISE_249.wav
NOISE_250.wav
NOISE_251.wav
NOISE_252.wav
NOISE_253.wav
NOISE_254.wav
NOISE_255.wav
NOISE_256.wav
NOISE_257.wav
NOISE_258.wav
NOISE_259.wav
NOISE_260.wav
NOISE_261.wav
NOISE_262.wav
NOISE_263.wav
NOISE_264.wav
NOISE_265.wav
NOISE_266.wav
NOISE_267.wav
NOISE_268.wav
NOISE_269.wav
NOISE_270.wav
NOISE_271.wav
NOISE_272.wav
NOISE_273.wav
NOISE_274.wav
NOISE_275.wav
NOISE_276.wav
NOISE_277.wav
NOISE_278.wav
NOISE_279.wav
NOISE_280.wav
NOISE_281.wav
NOISE_282.wav
NOISE_283.wav
NOISE_284.wav
NOISE_285.wav
NOISE_286.wav
NOISE_287.wav
NOISE_288.wav
NOISE_289.wav
NOISE_290.wav
NOISE_291.wav
NOISE_292.wav
NOISE_293.wav
NOISE_294.wav
NOISE_295.wav
NOISE_296.wav
NOISE_297.wav
NOISE_298.wav
NOISE_299.wav
NOISE_300.wav
NOISE_301.wav
NOISE_302.wav
NOISE_303.wav
NOISE_304.wav
NOISE_305.wav
NOISE_306.wav
NOISE_307.wav
NOISE_308.wav
NOISE_309.wav
NOISE_310.wav
NOISE_311.wav
NOISE_312.wav
NOISE_313.wav
NOISE_314.wav
NOISE_315.wav
NOISE_316.wav
NOISE_317.wav
NOISE_318.wav
NOISE_319.wav
NOISE_320.wav
NOISE_321.wav
NOISE_322.wav
NOISE_323.wav
NOISE_324.wav
NOISE_325.wav
NOISE_326.wav
NOISE_327.wav
NOISE_328.wav
NOISE_329.wav
NOISE_330.wav
NOISE_331.wav
NOISE_332.wav
NOISE_333.wav
NOISE_334.wav
NOISE_335.wav
NOISE_336.wav
NOISE_337.wav
NOISE_338.wav
NOISE_339.wav
NOISE_340.wav
NOISE_341.wav
NOISE_342.wav
NOISE_343.wav
NOISE_344.wav
NOISE_345.wav
NOISE_346.wav
NOISE_347.wav
NOISE_348.wav
NOISE_349.wav
NOISE_350.wav
NOISE_351.wav
NOISE_352.wav
NOISE_353.wav
NOISE_354.wav
NOISE_355.wav
NOISE_356.wav
NOISE_357.wav
NOISE_358.wav
NOISE_359.wav
NOISE_360.wav
NOISE_361.wav
NOISE_362.wav
NOISE_363.wav
NOISE_364.wav
NOISE_365.wav
NOISE_366.wav
NOISE_367.wav
NOISE_368.wav
NOISE_369.wav
NOISE_370.wav
NOISE_371.wav
NOISE_372.wav
NOISE_373.wav
EPFU_1.wav
EPFU_2.wav
EPFU_3.wav
EPFU_4.wav
EPFU_5.wav
EPFU_6.wav
EPFU_7.wav
EPFU_8.wav
EPFU_9.wav
EPFU_10.wav
EPFU_11.wav
EPFU_12.wav
EPFU_13.wav
EPFU_14.wav
EPFU_15.wav
EPFU_16.wav
EPFU_17.wav
EPFU_18.wav
EPFU_19.wav
EPFU_20.wav
EPFU_21.wav
EPFU_22.wav
EPFU_23.wav
EPFU_24.wav
EPFU_25.wav
EPFU_26.wav
EPFU_27.wav
EPFU_28.wav
EPFU_29.wav
EPFU_30.wav
EPFU_31.wav
EPFU_32.wav
EPFU_33.wav
EPFU_34.wav
EPFU_35.wav
EPFU_36.wav
EPFU_37.wav
EPFU_38.wav
EPFU_39.wav
EPFU_40.wav
EPFU_41.wav
EPFU_42.wav
EPFU_43.wav
EPFU_44.wav
EPFU_45.wav
EPFU_46.wav
EPFU_47.wav
EPFU_48.wav
EPFU_49.wav
EPFU_50.wav
EPFU_51.wav
EPFU_52.wav
EPFU_53.wav
EPFU_54.wav
EPFU_55.wav
EPFU_56.wav
EPFU_57.wav
EPFU_58.wav
EPFU_59.wav
EPFU_60.wav
EPFU_61.wav
EPFU_62.wav
EPFU_63.wav
EPFU_64.wav
EPFU_65.wav
EPFU_66.wav
EPFU_67.wav
EPFU_68.wav
EPFU_69.wav
EPFU_70.wav
EPFU_71.wav
EPFU_72.wav
EPFU_73.wav
EPFU_74.wav
EPFU_75.wav
EPFU_76.wav
EPFU_77.wav
EPFU_78.wav
EPFU_79.wav
EPFU_80.wav
EPFU_81.wav
EPFU_82.wav
EPFU_83.wav
EPFU_84.wav
EPFU_85.wav
EPFU_86.wav
EPFU_87.wav
EPFU_88.wav
EPFU_89.wav
EPFU_90.wav
EPFU_91.wav
EPFU_92.wav
EPFU_93.wav
EPFU_94.wav
EPFU_95.wav
EPFU_96.wav
EPFU_97.wav
EPFU_98.wav
EPFU_99.wav
EPFU_100.wav
EPFU_101.wav
EPFU_102.wav
EPFU_103.wav
EPFU_104.wav
EPFU_105.wav
EPFU_106.wav
EPFU_107.wav
EPFU_108.wav
EPFU_109.wav
EPFU_110.wav
EPFU_111.wav
EPFU_112.wav
EPFU_113.wav
EPFU_114.wav
EPFU_115.wav
EPFU_116.wav
EPFU_117.wav
EPFU_118.wav
EPFU_119.wav
EPFU_120.wav
EPFU_121.wav
EPFU_122.wav
EPFU_123.wav
EPFU_124.wav
EPFU_125.wav
EPFU_126.wav
EPFU_127.wav
EPFU_128.wav
EPFU_129.wav
EPFU_130.wav
EPFU_131.wav
EPFU_132.wav
EPFU_133.wav
EPFU_134.wav
EPFU_135.wav
EPFU_136.wav
EPFU_137.wav
EPFU_138.wav
EPFU_139.wav
EPFU_140.wav
EPFU_141.wav
EPFU_142.wav
EPFU_143.wav
EPFU_144.wav
EPFU_145.wav
EPFU_146.wav
EPFU_147.wav
EPFU_148.wav
EPFU_149.wav
EPFU_150.wav
EPFU_151.wav
EPFU_152.wav
EPFU_153.wav
EPFU_154.wav
EPFU_155.wav
EPFU_156.wav
EPFU_157.wav
EPFU_158.wav
EPFU_159.wav
EPFU_160.wav
EPFU_161.wav
EPFU_162.wav
EPFU_163.wav
EPFU_164.wav
EPFU_165.wav
EPFU_166.wav
EPFU_167.wav
EPFU_168.wav
EPFU_169.wav
EPFU_170.wav
EPFU_171.wav
EPFU_172.wav
EPFU_173.wav
EPFU_174.wav
EPFU_175.wav
EPFU_176.wav
EPFU_177.wav
EPFU_178.wav
EPFU_179.wav
EPFU_180.wav
EPFU_181.wav
EPFU_182.wav
EPFU_183.wav
EPFU_184.wav
EPFU_185.wav
EPFU_186.wav
EPFU_187.wav
EPFU_188.wav
EPFU_189.wav
EPFU_190.wav
EPFU_191.wav
EPFU_192.wav
EPFU_193.wav
EPFU_194.wav
EPFU_195.wav
EPFU_196.wav
EPFU_197.wav
EPFU_198.wav
EPFU_199.wav
EPFU_200.wav
EPFU_201.wav
EPFU_202.wav
EPFU_203.wav
EPFU_204.wav
EPFU_205.wav
EPFU_206.wav
EPFU_207.wav
EPFU_208.wav
EPFU_209.wav
EPFU_210.wav
EPFU_211.wav
EPFU_212.wav
EPFU_213.wav
EPFU_214.wav
EPFU_215.wav
EPFU_216.wav
EPFU_217.wav
EPFU_218.wav
EPFU_219.wav
EPFU_220.wav
EPFU_221.wav
EPFU_222.wav
EPFU_223.wav
EPFU_224.wav
EPFU_225.wav
EPFU_226.wav
EPFU_227.wav
EPFU_228.wav
EPFU_229.wav
EPFU_230.wav
EPFU_231.wav
EPFU_232.wav
EPFU_233.wav
EPFU_234.wav
EPFU_235.wav
EPFU_236.wav
EPFU_237.wav
EPFU_238.wav
EPFU_239.wav
LABO_1.wav
LABO_2.wav
LABO_3.wav
LABO_4.wav
LABO_5.wav
LABO_6.wav
LABO_7.wav
LABO_8.wav
LABO_9.wav
LABO_10.wav
LABO_11.wav
LABO_12.wav
LABO_13.wav
LABO_14.wav
LABO_15.wav
LABO_16.wav
LABO_17.wav
LABO_18.wav
LABO_19.wav
LABO_20.wav
LABO_21.wav
LABO_22.wav
LABO_23.wav
LABO_24.wav
LABO_25.wav
LABO_26.wav
LABO_27.wav
LABO_28.wav
LABO_29.wav
LABO_30.wav
LABO_31.wav
LABO_32.wav
LABO_33.wav
LABO_34.wav
LABO_35.wav
LABO_36.wav
LABO_37.wav
LABO_38.wav
LABO_39.wav
LABO_40.wav
LABO_41.wav
LABO_42.wav
LABO_43.wav
LABO_44.wav
LABO_45.wav
LABO_46.wav
LABO_47.wav
LABO_48.wav
LABO_49.wav
LABO_50.wav
LACI_1.wav
LACI_2.wav
LACI_3.wav
LACI_4.wav
LACI_5.wav
LACI_6.wav
LACI_7.wav
LACI_8.wav
LACI_9.wav
LACI_10.wav
LACI_11.wav
LACI_12.wav
LACI_13.wav
LACI_14.wav
LACI_15.wav
LACI_16.wav
LACI_17.wav
LACI_18.wav
LACI_19.wav
LACI_20.wav
LACI_21.wav
LACI_22.wav
LACI_23.wav
LACI_24.wav
LACI_25.wav
LACI_26.wav
LACI_27.wav
LACI_28.wav
LACI_29.wav
LACI_30.wav
LACI_31.wav
LACI_32.wav
LACI_33.wav
LACI_34.wav
LACI_35.wav
LACI_36.wav
LACI_37.wav
LACI_38.wav
LACI_39.wav
LACI_40.wav
LACI_41.wav
LACI_42.wav
LACI_43.wav
LACI_44.wav
LACI_45.wav
LACI_46.wav
LACI_47.wav
LACI_48.wav
LACI_49.wav
LACI_50.wav
LACI_51.wav
LACI_52.wav
LACI_53.wav
LACI_54.wav
LACI_55.wav
LACI_56.wav
LACI_57.wav
LACI_58.wav
LACI_59.wav
LACI_60.wav
LACI_61.wav
LACI_62.wav
LACI_63.wav
LACI_64.wav
LACI_65.wav
LACI_66.wav
LACI_67.wav
LACI_68.wav
LACI_69.wav
LACI_70.wav
LACI_71.wav
LACI_72.wav
LACI_73.wav
LACI_74.wav
LACI_75.wav
LACI_76.wav
LACI_77.wav
LACI_78.wav
LACI_79.wav
LACI_80.wav
LACI_81.wav
LACI_82.wav
LACI_83.wav
LACI_84.wav
LACI_85.wav
LACI_86.wav
LACI_87.wav
LACI_88.wav
LACI_89.wav
LACI_90.wav
LACI_91.wav
LACI_92.wav
LACI_93.wav
LACI_94.wav
LACI_95.wav
LACI_96.wav
LACI_97.wav
LACI_98.wav
LACI_99.wav
LANO_1.wav
LANO_2.wav
LANO_3.wav
LANO_4.wav
LANO_5.wav
LANO_6.wav
LANO_7.wav
LANO_8.wav
LANO_9.wav
LANO_10.wav
LANO_11.wav
LANO_12.wav
LANO_13.wav
LANO_14.wav
LANO_15.wav
LANO_16.wav
LANO_17.wav
LANO_18.wav
LANO_19.wav
LANO_20.wav
LANO_21.wav
LANO_22.wav
LANO_23.wav
LANO_24.wav
LANO_25.wav
LANO_26.wav
LANO_27.wav
LANO_28.wav
LANO_29.wav
LANO_30.wav
LANO_31.wav
LANO_32.wav
LANO_33.wav
LANO_34.wav
LANO_35.wav
LANO_36.wav
LANO_37.wav
LANO_38.wav
LANO_39.wav
LANO_40.wav
LANO_41.wav
LANO_42.wav
LANO_43.wav
LANO_44.wav
LANO_45.wav
LANO_46.wav
LANO_47.wav
LANO_48.wav
LANO_49.wav
LANO_50.wav
LANO_51.wav
LANO_52.wav
LANO_53.wav
LANO_54.wav
LANO_55.wav
LANO_56.wav
LANO_57.wav
LANO_58.wav
LANO_59.wav
LANO_60.wav
LANO_61.wav
LANO_62.wav
LANO_63.wav
LANO_64.wav
LANO_65.wav
LANO_66.wav
LANO_67.wav
LANO_68.wav
LANO_69.wav
LANO_70.wav
LANO_71.wav
LANO_72.wav
LANO_73.wav
LANO_74.wav
LANO_75.wav
LANO_76.wav
LANO_77.wav
LANO_78.wav
LANO_79.wav
LANO_80.wav
LANO_81.wav
LANO_82.wav
LANO_83.wav
LANO_84.wav
LANO_85.wav
LANO_86.wav
LANO_87.wav
LANO_88.wav
LANO_89.wav
LANO_90.wav
LANO_91.wav
LANO_92.wav
LANO_93.wav
LANO_94.wav
LANO_95.wav
LANO_96.wav
LANO_97.wav
LANO_98.wav
LANO_99.wav
LANO_100.wav
LANO_101.wav
LANO_102.wav
LANO_103.wav
LANO_104.wav
LANO_105.wav
LANO_106.wav
LANO_107.wav
LANO_108.wav
LANO_109.wav
LANO_110.wav
LANO_111.wav
LANO_112.wav
LANO_113.wav
LANO_114.wav
LANO_115.wav
MYLE_1.wav
MYLE_2.wav
MYLE_3.wav
MYLE_4.wav
MYLE_5.wav
MYLE_6.wav
MYLE_7.wav
MYLE_8.wav
MYLE_9.wav
MYLE_10.wav
MYLE_11.wav
MYLE_12.wav
MYLE_13.wav
MYLE_14.wav
MYLE_15.wav
MYLE_16.wav
MYLE_17.wav
MYLE_18.wav
MYLE_19.wav
MYLE_20.wav
MYLE_21.wav
MYLE_22.wav
MYLE_23.wav
MYLE_24.wav
MYLE_25.wav
MYLU_1.wav
MYLU_2.wav
MYLU_3.wav
MYLU_4.wav
MYLU_5.wav
MYLU_6.wav
MYLU_7.wav
MYLU_8.wav
MYLU_9.wav
MYLU_10.wav
MYLU_11.wav
MYLU_12.wav
MYLU_13.wav
MYLU_14.wav
MYLU_15.wav
MYLU_16.wav
MYLU_17.wav
MYLU_18.wav
MYLU_19.wav
MYLU_20.wav
MYLU_21.wav
MYLU_22.wav
MYLU_23.wav
MYLU_24.wav
MYLU_25.wav
MYLU_26.wav
MYLU_27.wav
MYLU_28.wav
MYLU_29.wav
MYLU_30.wav
MYLU_31.wav
MYLU_32.wav
MYLU_33.wav
MYLU_34.wav
MYLU_35.wav
MYLU_36.wav
MYLU_37.wav
MYLU_38.wav
MYLU_39.wav
MYLU_40.wav
MYLU_41.wav
MYLU_42.wav
MYLU_43.wav
MYLU_44.wav
MYLU_45.wav
MYLU_46.wav
MYLU_47.wav
MYLU_48.wav
MYLU_49.wav
MYLU_50.wav
MYLU_51.wav
MYLU_52.wav
MYLU_53.wav
MYLU_54.wav
MYLU_55.wav
MYLU_56.wav
MYLU_57.wav
MYLU_58.wav
MYLU_59.wav
MYLU_60.wav
MYLU_61.wav
MYLU_62.wav
MYLU_63.wav
MYLU_64.wav
MYLU_65.wav
MYLU_66.wav
MYLU_67.wav
MYLU_68.wav
MYLU_69.wav
MYLU_70.wav
MYLU_71.wav
MYLU_72.wav
MYLU_73.wav
MYLU_74.wav
MYLU_75.wav
MYLU_76.wav
MYLU_77.wav
MYLU_78.wav
MYLU_79.wav
MYLU_80.wav
MYLU_81.wav
MYLU_82.wav
MYLU_83.wav
MYLU_84.wav
MYLU_85.wav
MYLU_86.wav
MYLU_87.wav
MYLU_88.wav
MYLU_89.wav
MYLU_90.wav
MYLU_91.wav
MYLU_92.wav
MYLU_93.wav
MYLU_94.wav
MYLU_95.wav
MYLU_96.wav
MYLU_97.wav
MYLU_98.wav
MYLU_99.wav
MYLU_100.wav
MYLU_101.wav
MYLU_102.wav
MYLU_103.wav
MYLU_104.wav
MYLU_105.wav
MYLU_106.wav
MYLU_107.wav
MYLU_108.wav
MYLU_109.wav
MYLU_110.wav
MYLU_111.wav
MYLU_112.wav
MYLU_113.wav
MYLU_114.wav
MYLU_115.wav
MYLU_116.wav
MYLU_117.wav
MYLU_118.wav
MYLU_119.wav
MYLU_120.wav
MYLU_121.wav
MYLU_122.wav
MYLU_123.wav
MYLU_124.wav
MYLU_125.wav
MYLU_126.wav
MYLU_127.wav
MYLU_128.wav
MYLU_129.wav
MYLU_130.wav
MYLU_131.wav
MYLU_132.wav
MYLU_133.wav
MYLU_134.wav
MYLU_135.wav
MYLU_136.wav
MYLU_137.wav
MYLU_138.wav
MYLU_139.wav
MYLU_140.wav
MYLU_141.wav
MYLU_142.wav
MYLU_143.wav
MYLU_144.wav
MYLU_145.wav
MYLU_146.wav
MYLU_147.wav
MYLU_148.wav
MYLU_149.wav
MYLU_150.wav
MYLU_151.wav
MYLU_152.wav
MYLU_153.wav
MYLU_154.wav
MYLU_155.wav
MYLU_156.wav
MYLU_157.wav
MYLU_158.wav
MYLU_159.wav
MYLU_160.wav
MYLU_161.wav
MYLU_162.wav
MYLU_163.wav
MYLU_164.wav
MYLU_165.wav
MYLU_166.wav
MYLU_167.wav
MYLU_168.wav
MYLU_169.wav
MYLU_170.wav
MYLU_171.wav
MYLU_172.wav
MYLU_173.wav
MYLU_174.wav
MYLU_175.wav
MYLU_176.wav
MYLU_177.wav
MYLU_178.wav
MYLU_179.wav
MYLU_180.wav
MYLU_181.wav
MYLU_182.wav
MYLU_183.wav
MYLU_184.wav
MYLU_185.wav
MYLU_186.wav
MYLU_187.wav
MYLU_188.wav
MYLU_189.wav
MYLU_190.wav
MYLU_191.wav
MYLU_192.wav
MYLU_193.wav
MYLU_194.wav
MYLU_195.wav
MYLU_196.wav
MYLU_197.wav
MYLU_198.wav
MYLU_199.wav
MYLU_200.wav
MYLU_201.wav
MYLU_202.wav
MYLU_203.wav
MYLU_204.wav
MYLU_205.wav
MYLU_206.wav
MYLU_207.wav
MYLU_208.wav
MYLU_209.wav
MYLU_210.wav
MYLU_211.wav
MYLU_212.wav
MYLU_213.wav
MYLU_214.wav
MYLU_215.wav
MYLU_216.wav
MYLU_217.wav
MYLU_218.wav
MYLU_219.wav
MYLU_220.wav
MYLU_221.wav
MYLU_222.wav
MYLU_223.wav
MYLU_224.wav
MYLU_225.wav
MYLU_226.wav
MYLU_227.wav
MYLU_228.wav
MYLU_229.wav
MYLU_230.wav
MYLU_231.wav
MYLU_232.wav
MYLU_233.wav
MYLU_234.wav
MYLU_235.wav
MYLU_236.wav
MYLU_237.wav
MYLU_238.wav
MYLU_239.wav
MYLU_240.wav
MYLU_241.wav
MYLU_242.wav
MYLU_243.wav
MYLU_244.wav
MYLU_245.wav
MYLU_246.wav
MYLU_247.wav
MYLU_248.wav
MYLU_249.wav
MYLU_250.wav
MYLU_251.wav
MYLU_252.wav
MYLU_253.wav
MYLU_254.wav
MYLU_255.wav
MYLU_256.wav
MYLU_257.wav
MYLU_258.wav
MYLU_259.wav
MYLU_260.wav
MYLU_261.wav
MYLU_262.wav
MYLU_263.wav
MYLU_264.wav
MYLU_265.wav
MYLU_266.wav
MYLU_267.wav
MYLU_268.wav
MYLU_269.wav
MYLU_270.wav
MYLU_271.wav
MYLU_272.wav
MYLU_273.wav
MYLU_274.wav
MYLU_275.wav
MYLU_276.wav
MYLU_277.wav
MYLU_278.wav
MYLU_279.wav
MYLU_280.wav
MYLU_281.wav
MYLU_282.wav
MYLU_283.wav
MYLU_284.wav
MYLU_285.wav
MYLU_286.wav
MYLU_287.wav
MYLU_288.wav
MYLU_289.wav
MYLU_290.wav
MYLU_291.wav
MYLU_292.wav
MYLU_293.wav
MYLU_294.wav
MYLU_295.wav
MYLU_296.wav
MYLU_297.wav
MYLU_298.wav
MYLU_299.wav
MYLU_300.wav
MYLU_301.wav
MYLU_302.wav
MYLU_303.wav
MYLU_304.wav
MYLU_305.wav
MYLU_306.wav
MYLU_307.wav
MYLU_308.wav
MYLU_309.wav
MYLU_310.wav
MYLU_311.wav
MYLU_312.wav
MYLU_313.wav
MYLU_314.wav
MYLU_315.wav
MYLU_316.wav
MYLU_317.wav
MYLU_318.wav
MYLU_319.wav
MYLU_320.wav
MYLU_321.wav
MYLU_322.wav
MYLU_323.wav
MYLU_324.wav
MYLU_325.wav
MYLU_326.wav
MYLU_327.wav
MYLU_328.wav
MYLU_329.wav
MYLU_330.wav
MYLU_331.wav
MYLU_332.wav
MYLU_333.wav
MYLU_334.wav
MYLU_335.wav
MYLU_336.wav
MYLU_337.wav
MYLU_338.wav
MYLU_339.wav
MYLU_340.wav
MYLU_341.wav
MYLU_342.wav
MYLU_343.wav
MYLU_344.wav
MYLU_345.wav
MYLU_346.wav
MYLU_347.wav
MYLU_348.wav
MYLU_349.wav
MYLU_350.wav
MYLU_351.wav
MYLU_352.wav
MYLU_353.wav
MYLU_354.wav
MYLU_355.wav
MYLU_356.wav
MYLU_357.wav
MYLU_358.wav
MYLU_359.wav
MYLU_360.wav
MYLU_361.wav
MYLU_362.wav
MYLU_363.wav
MYLU_364.wav
MYLU_365.wav
MYLU_366.wav
MYLU_367.wav
MYLU_368.wav
MYLU_369.wav
MYLU_370.wav
MYLU_371.wav
MYLU_372.wav
MYLU_373.wav
MYLU_374.wav
MYLU_375.wav
MYLU_376.wav
MYLU_377.wav
MYLU_378.wav
MYLU_379.wav
MYLU_380.wav
MYLU_381.wav
MYLU_382.wav
MYLU_383.wav
MYLU_384.wav
MYSE_1.wav
MYSE_2.wav
MYSE_3.wav
MYSE_4.wav
MYSE_5.wav
MYSE_6.wav
MYSE_7.wav
MYSE_8.wav
MYSE_9.wav
MYSE_10.wav
MYSE_11.wav
MYSE_12.wav
MYSE_13.wav
MYSE_14.wav
MYSE_15.wav
MYSE_16.wav
MYSE_17.wav
MYSE_18.wav
MYSE_19.wav
MYSE_20.wav
MYSE_21.wav
MYSE_22.wav
MYSE_23.wav
MYSE_24.wav
MYSE_25.wav
MYSE_26.wav
MYSE_27.wav
MYSE_28.wav
MYSE_29.wav
MYSE_30.wav
MYSE_31.wav
MYSE_32.wav
MYSE_33.wav
MYSE_34.wav
MYSE_35.wav
MYSE_36.wav
MYSE_37.wav
MYSE_38.wav
MYSE_39.wav
MYSE_40.wav
MYSE_41.wav
MYSE_42.wav
MYSE_43.wav
MYSE_44.wav
MYSE_45.wav
MYSE_46.wav
MYSE_47.wav
MYSE_48.wav
MYSE_49.wav
MYSE_50.wav
MYSE_51.wav
MYSE_52.wav
MYSE_53.wav
MYSE_54.wav
MYSE_55.wav
MYSE_56.wav
MYSE_57.wav
MYSE_58.wav
MYSE_59.wav
MYSE_60.wav
MYSE_61.wav
MYSE_62.wav
MYSE_63.wav
MYSE_64.wav
MYSE_65.wav
MYSE_66.wav
MYSE_67.wav
MYSE_68.wav
MYSO_1.wav
MYSO_2.wav
MYSO_3.wav
MYSO_4.wav
MYSO_5.wav
MYSO_6.wav
MYSO_7.wav
MYSO_8.wav
MYSO_9.wav
MYSO_10.wav
MYSO_11.wav
MYSO_12.wav
MYSO_13.wav
MYSO_14.wav
MYSO_15.wav
MYSO_16.wav
MYSO_17.wav
MYSO_18.wav
MYSO_19.wav
MYSO_20.wav
MYSO_21.wav
MYSO_22.wav
MYSO_23.wav
MYSO_24.wav
MYSO_25.wav
MYSO_26.wav
MYSO_27.wav
MYSO_28.wav
MYSO_29.wav
MYSO_30.wav
MYSO_31.wav
PESU_1.wav
PESU_2.wav
PESU_3.wav
PESU_4.wav
PESU_5.wav
PESU_6.wav
PESU_7.wav
PESU_8.wav
PESU_9.wav
PESU_10.wav
PESU_11.wav
PESU_12.wav
PESU_13.wav
PESU_14.wav
PESU_15.wav
PESU_16.wav
PESU_17.wav
PESU_18.wav
PESU_19.wav
PESU_20.wav
PESU_21.wav
PESU_22.wav
PESU_23.wav
PESU_24.wav
PESU_25.wav
PESU_26.wav
PESU_27.wav
PESU_28.wav
PESU_29.wav
PESU_30.wav
PESU_31.wav
PESU_32.wav
PESU_33.wav
PESU_34.wav
PESU_35.wav
PESU_36.wav
PESU_37.wav
PESU_38.wav
PESU_39.wav
PESU_40.wav
PESU_41.wav
PESU_42.wav
PESU_43.wav
PESU_44.wav
PESU_45.wav
PESU_46.wav
PESU_47.wav
PESU_48.wav
PESU_49.wav
PESU_50.wav
PESU_51.wav
PESU_52.wav
PESU_53.wav
PESU_54.wav
PESU_55.wav
PESU_56.wav
PESU_57.wav
PESU_58.wav
PESU_59.wav
PESU_60.wav
PESU_61.wav
PESU_62.wav
PESU_63.wav
PESU_64.wav
PESU_65.wav
PESU_66.wav
PESU_67.wav
PESU_68.wav
PESU_69.wav
PESU_70.wav
PESU_71.wav
PESU_72.wav
PESU_73.wav
PESU_74.wav
PESU_75.wav
PESU_76.wav
PESU_77.wav
PESU_78.wav
PESU_79.wav
PESU_80.wav
PESU_81.wav
PESU_82.wav
PESU_83.wav
PESU_84.wav
PESU_85.wav
PESU_86.wav
PESU_87.wav
PESU_88.wav
PESU_89.wav
PESU_90.wav
PESU_91.wav
PESU_92.wav
PESU_93.wav
PESU_94.wav
PESU_95.wav
PESU_96.wav
PESU_97.wav
PESU_98.wav
PESU_99.wav
PESU_100.wav
PESU_101.wav
PESU_102.wav
PESU_103.wav
PESU_104.wav
PESU_105.wav
PESU_106.wav
PESU_107.wav
PESU_108.wav
PESU_109.wav
PESU_110.wav
PESU_111.wav
PESU_112.wav
PESU_113.wav
PESU_114.wav
PESU_115.wav
PESU_116.wav
