# Supplementary material for: Automated echolocation classifiers vary in accuracy for northeastern U.S. bat species
Source: PLoS One. 2024 Jun 3;19(6):e0300664. doi: 10.1371/journal.pone.0300664 (PMC11146688; doi:10.1371/journal.pone.0300664)
Supplement: S4 File — (ZIP) [file pone.0300664.s004.zip › PLOS_script/PLOS_script.r]

---
title: "Automated ID RMarkdown"
author: "Bradley Hopp"
date: "`r Sys.Date()`"
output: 
  html_document:
    code_folding: hide
    toc: true
    toc_float: true
    toc_depth: 5
    toc_theme: yeti

---

## R Markdown

################ Notes on this script
################ Accepts comma delimited for KPro and tab delimited for Sonobat and BCID

#```{r "Load and Format Data", message = FALSE, warning = FALSE, echo = TRUE, results = 'asis', out.width = "100%"}

##########################################################
#### Load and Format Data
##########################################################

#######################################################################################
######################## Packages Used and wd #########################################
#######################################################################################

## tidyverse subpackages used
	# dplyr - data manipulation grammar
	# ggplot2 - graphs
	# stringr - string manipulation
	library(tidyverse)
## package for Confusion Matrices
	library(caret)
## Desctools contains %like%
	library(DescTools)
############## Review tables
	library(knitr)
	library(kableExtra)
## 'RColorBrewer' and 'pals' have color palettes and ways to manipulate them
	library(RColorBrewer)
	library(pals)
## package for presenting plots
	library(ggpubr)
## convert from wide to long df
	library(reshape2)
## to generate citations for packages used
	library(grateful)
## generate plot annotations	
	library(grid)

#######################################################################################
############################### INPUT STRINGS AND FILES ###############################
#######################################################################################

## software tested				
	software <- c("BCID", "KPro",  "Sonobat")

## info on the species
	spec.info <- read.csv(file = "Species Info.csv")

## Paths to the output from the software. These will be the input to this script
	software_output <- list("KPro" = "KPRO FS renamed id 070523.csv",
							"Sonobat" = "RENAMED SonoBat Output 070423.txt",
							"BCID" = "zc_files_5.txt")

## vector of myotis species 4 letter abbrevations
	myotis_species <- c("MYLU", "MYSE", "MYLE", "MYSO")
	
	## reading in input to software and renaming ABAT to NOISE
		software_input1 <- read.csv(file="input_files_1.csv", header = FALSE, sep="\t")
	## replacing ABAT with NOISE
		software_input1[,1] <- gsub("_ABAT", "_NOISE", software_input1[,1])
	## removing any header info
		software_input1 <- as.data.frame(software_input1[grep(".wav", software_input1[,1]),])
		software_input <- software_input1[,1]
	
#######################################################################################	
############################### INITIALIZE OBJECTS ####################################
#######################################################################################
	## ALPHABETICAL ORDER

## list to gather all the metrics for the different software
	alt_species_list <- vector(mode="list", length = length(software))
	names(alt_species_list) <- software
	
## files added and lost lists
	files_added <- vector(mode="list", length = length(software))
	files_lost <- vector(mode="list", length = length(software))
	names(files_added) <- software
	names(files_lost) <- software
	
## init input list, for the input from the output of the software
	input <- vector(mode="list", length = length(software))
	names(input) <- software
	
## list for species counts by software
	species_count <- vector(mode="list", length = length(software))
	names(species_count) <- software

## levels, with species level resolution. will change myotis later on
	species_genus_vector <- sort(spec.info$abbv)
	levels_vector <- c(sort(spec.info$abbv), "NOISE")

## list to store all review dfs	
all_review_dfs <- vector(mode="list", length = length(software))
names(all_review_dfs) <- software

## list to store plot_df's
boxplots_list <- vector(mode="list", length = length(software))
names(boxplots_list) <- software

## list to store ppv/npv and sn/sp plots
ppv_npv_list <- vector(mode="list", length = length(software)) 
names(ppv_npv_list) <- software
sn_sp_list <- vector(mode="list", length = length(software)) 
names(sn_sp_list) <- software
ac_list <- vector(mode="list", length = length(software))
names(ac_list) <- software


for(x in software){

	## species count for this software
	species_count[[x]] <- vector(mode="list", length = 2)
	names(species_count[[x]]) <- c("Species", "Genus")


	## Adding header for the software being used
	cat("\n#", x, "\n", sep = " ")
					
	## assigning software output path to object
	path <- software_output[[x]]

	#######################################################################################
	################# READ IN INPUT FOR DIFFERENT SOFTWARE ################################
	#######################################################################################
	
	############################################ KPRO formatting ######################################
	if(x == "KPro"){

		## reading in input file
		input[[x]] <- read.csv(file = path, sep =",", header=TRUE)
	
		## converting 6 letter species abbreviation to 4 letter abbreviation
		input[[x]][["Predicted"]] <-	paste(str_sub(input[[x]][["AUTO.ID."]], start = 1, end = 2), str_sub(input[[x]][["AUTO.ID."]], start = 4, end = 5), sep = "")
		
		## repairing NOISE and change NoID into UNKW
		input[[x]][["Predicted"]] <- gsub("Nose", "NOISE", gsub("NoD", "UNKW", input[[x]][["Predicted"]]))
				
		## create formatted dataframe
		df.out <- data.frame("Filename" = input[[x]]$IN.FILE,
			"Predicted" = input[[x]]$Predicted,
			"Actual" = gsub("NOTABAT", "NOISE", input[[x]]$FOLDER),
			"Match_Ratio" = input[[x]]$MATCH.RATIO,
			"Alt.1" = paste(str_sub(input[[x]][["ALTERNATE.1"]], start = 1, end = 2), str_sub(input[[x]][["ALTERNATE.1"]], start = 4, end = 5), sep = ""),
			"Alt.2" = paste(str_sub(input[[x]][["ALTERNATE.2"]], start = 1, end = 2), str_sub(input[[x]][["ALTERNATE.2"]], start = 4, end = 5), sep = ""))

		## replacing 'ABAT' with "NOISE"
		df.out$Actual <- gsub("ABAT", "NOISE", df.out$Actual)

	############################################ SONOBAT formatting ##################################
	}else if(x == "Sonobat"){

		## reading input[[x]] file
		input[[x]] <- read.csv(file = path, sep ="\t", header=TRUE) 
		
		## best guess dataframe
		guess.df <- data.frame(alt.1 = rep("", times = nrow(input[[x]])),
								alt.2 = rep("", times = nrow(input[[x]])),
								alt.3 = rep("", times = nrow(input[[x]])),
								alt.4 = rep("", times = nrow(input[[x]]))
								)
		
		guess <- strsplit(input[[x]]$X.Spp, "/")
		
		## below loop inputs the alternate guesses from Sonobat.
		for(rowval in 1:length(guess)){
			if(length(guess[[rowval]]) == 0){
				## exit
			}else{
				for(colvalue in 1:length(guess[[rowval]])){
					guess.df[rowval, colvalue] <- guess[[rowval]][[colvalue]]
				}
			
			}	
		}
		
		
		## create formatted dataframe
		df.out <- data.frame("Filename" = input[[x]]$Filename, 
							"Predicted" = input[[x]]$SppAccp, 
							"Actual" = gsub("NOTABAT", "NOISE", input[[x]]$ParentDir),
							"Alt.1" = toupper(guess.df[["alt.1"]]), 
							"Alt.2" = toupper(guess.df[["alt.2"]]),
							"Alt.3" = toupper(guess.df[["alt.3"]]),
							"Alt.4" = toupper(guess.df[["alt.4"]])
							)

		## replacing ABAT with NOISE
		df.out$Actual <- gsub("ABAT", "NOISE", df.out$Actual)

		## adding a Predicted column which will transform "" into "NOISE" if program could not detect any bat, or "UKWN" if it thinks it's a bat but can't tell which species.
		df.out <- mutate(df.out, Predicted = ifelse(Predicted == "", ifelse(Alt.1 == "", "NOISE", "UNKW"), Predicted), .before = Predicted)

		## reformat Sonobat predicted species to all upper case
		df.out$Predicted <- toupper(df.out$Predicted)
				
	############################################ BCID formatting ####################################
	}else if(x == "BCID"){

		## reading input[[x]] file
		input[[x]] <- read.csv(file = path, sep ="\t", header=TRUE, skip = 2) 
										
		## creating standardized df for processing
		df.out <- data.frame("Filename" = input[[x]]$FILENAME, 
							"Predicted" = input[[x]]$SPECIES, 
							"Actual" = gsub("NOTABAT", "NOISE", input[[x]]$FOLDER),
							"Probability" = input[[x]]$SP.PERCENT)

		## renaming "UNKN" to "UNKW"
		df.out$Predicted <- gsub("UNKN", "UNKW", df.out$Predicted)
					
		## BCID has annoying summaries scattered throughout the file. This will grab all files, assuming they all have a ".zc", which they appear to have.
		df.out <- df.out[grep("\\.zc", df.out$Filename),]
		
		## reformatting BCID back to original filename Format
		df.out$Filename <- gsub("_00000_000.zc", ".wav", df.out$Filename)
		
		## some multichannel recordings also have _0 before the above suffix. Now replacing that
		df.out$Filename <- gsub("_0.wav", ".wav", df.out$Filename)
		
		## finding all files discarded by BCID as NOISE
		noise_files <- software_input[!(software_input %in% df.out$Filename)]
		noise_df <- data.frame(Filename = noise_files,
								Predicted = rep("NOISE", times = length(noise_files)), 
								Actual = gsub("_.*", "", noise_files),
								Probability = rep("", times = length(noise_files))
								)
								
		## adding noise files to df.out. Excluding two noise files which did not get processed since they could not be converted to zc
		df.out <- rbind(df.out, noise_df[-which(noise_df$Filename %in% c("NOISE_174.wav", "NOISE_243.wav")),])

		## END BCID loading and Format			
##################################### END READ INPUT ####################################
	}
	
	#########################################
	######## Files added and lost
	#########################################

		## Files added and lost only for Species
		df.out <- mutate(df.out, full_name = paste(Filename, Actual, sep = "_"))
		
		## duplicated files
		dup_files <- df.out[duplicated(df.out$full_name),]
		
		## removing duplicates
		df.out.noduplicates <- df.out[!duplicated(df.out$full_name),]
		
		## finding missing files, will be TRUE in object 'missed'
		missed <- is.na(match(software_input, df.out.noduplicates$Filename))
		
		###### finding discrepancies between input and output files ###########
		files_lost[[x]] <- software_input[missed]
		files_added[[x]] <- dup_files
		
		## output message on how many files added and lost
		cat(paste(length(files_lost[[x]]), "files lost \n", nrow(files_added[[x]]), "files added \n"))
				
		## removing any added files
		df.out <- df.out.noduplicates[!is.na(match(df.out.noduplicates$Filename, software_input)),]

	#########################################
	######## END Files added and lost
	#########################################


		#######################################################################################
		############################## SPECIES AND GENUS LOOP #################################
		#######################################################################################
		
		### comparison list for 'Species' and 'Genus'
		all_review_dfs[[x]] <- vector(mode="list", length = 2)
		names(all_review_dfs[[x]]) <- c("Species", "Genus")
		
		## saving df.out for species and genus loop
		df.out_raw <- df.out
		
		for(i in c("Species", "Genus")){

			## reset df.out to original df.out if this is not the first loop
			df.out <- df.out_raw
			
			## Adding header for the software being used
			cat("\n## ", "**Myotis as ", i, "**", "\n", sep = "")
					
			#######################################################################################
			########################## Convert to Genus if Needed #################################
			#######################################################################################
			if(i == "Species"){
			
				## levels, with species level resolution. will change myotis later on
				species_genus_vector <- sort(spec.info$abbv)
				levels_vector <- c(sort(spec.info$abbv), "NOISE")

				## expected includes UNKNOWNs
				expected <- c(levels_vector, "UNKW")
				
			}else if(i == "Genus"){
			
				## changing myotis species to genus resolution, keeping other species at species resolution
				species_genus_vector[species_genus_vector %in% c("MYLU", "MYSE", "MYLE", "MYSO")] <- "MYOTIS"
				species_genus_vector <- unique(species_genus_vector)
				
				## levels, includes NOISE
				levels_vector[levels_vector %in% c("MYLU", "MYSE", "MYLE", "MYSO")] <- "MYOTIS"
				levels_vector <- unique(levels_vector)
					
				## expected includes UNKNOWNs
				expected <- c(levels_vector, "UNKW")
					
				## changing df.out to clump myotis species
				df.out$Actual <- gsub("MY..", "MYOTIS", df.out$Actual)
				df.out$Predicted <- gsub("MY..", "MYOTIS", df.out$Predicted)
				
				## Sonobat also has a 'LUSO' category for ambiguous calls between Myotis lucifugus and Myotis sodalis, renaming to MYOTIS as well
				if(x == "Sonobat"){
					df.out$Actual <- gsub("LUSO", "MYOTIS", df.out$Actual)
					df.out$Predicted <- gsub("LUSO", "MYOTIS", df.out$Predicted)
				}
					
			}
			#######################################################################################
			######################## END Convert to Genus if Needed ###############################
			#######################################################################################
				
			
			## add column showing if predicted species matches actual species, also perform for alternate classifications
			df.out <- mutate(df.out, "Pred=Actual" = ifelse(Actual == Predicted, TRUE, FALSE), .after = Predicted)
			df.out <- df.out %>% group_by(Actual, Predicted)
			
			#######################################################################################
			######################## Overall Confusion Matrix #####################################
			#######################################################################################
						
			## moving actual species and predicted species to individual objects for ease of use and making factors
			## setting actual.obj and pred.obj to have the same factors
			if(length(unique(df.out$Actual)) > length(unique(df.out$Predicted))){
				max_factors <- sort(unique(df.out$Actual))
			}else{
				max_factors <- sort(unique(df.out$Predicted))
			}
			
			## sorting max_factors to proper ORDER
			max_factors <- c(max_factors[-which(max_factors == "UNKW" | max_factors == "NOISE")], max_factors[which(max_factors == "NOISE")], max_factors[which(max_factors == "UNKW")])
			
			actual.obj <- factor(df.out$Actual, levels = max_factors)
			pred.obj <- factor(df.out$Predicted, levels = max_factors)

			## creating confusion matrix for all species for software and making a kable object
			confmat <- confusionMatrix(data = pred.obj, reference = actual.obj)
			conf_kab <- kable(confmat$table, caption = paste("Confusion Matrix")) %>% kable_styling()

			## Adding subheaders
			cat("\n###", "Confusion_Matrix and Overall Accuracy", "\n", sep = " ")

			print(conf_kab)
						
			#######################################################################################
			######################## By Level Confusion Matrices ##################################
			#######################################################################################

			## review dataframe for all levels in levels_vector
			review_df <- as.data.frame(matrix(ncol = 10, nrow = length(levels_vector)))
			colnames(review_df) <- c("Species",  "SN", "PPV", "NPV", "SP", "AC", "NIR", "NIR.p.value", "conf.min", "conf.max")
			rownames(review_df) <- levels_vector
			review_df$Species <- levels_vector
						
			## Adding subheader
			cat("\n###", "Confusion_Matrix for Each Level", "\n", sep = " ")
			
			## counting number of files per species/genus	
			species_count[[x]][[i]] <- as.data.frame(table(df.out[,c("Actual")]))
			## ordering to match levels_vector
			species_count[[x]][[i]] <- species_count[[x]][[i]][match(levels_vector, species_count[[x]][[i]]$Actual),]
			
			
			for(spec in levels_vector){
			
				tmp_df <- data.frame(Actual = factor(ifelse(actual.obj == spec, spec, "OTHER"), levels = c(spec, "OTHER")),
									Predicted = factor(ifelse(pred.obj == spec, spec, "OTHER"), levels = c(spec, "OTHER")))

				### Adding subheader
				cat("\n####", spec, "\n", sep = " ")
				
				## create and print confusion matrix
				confmat <- confusionMatrix(data = tmp_df$Predicted, reference = tmp_df$Actual)
				conf_kab <- kable(confmat$table, caption = paste("Confusion Matrix and Overall Accuracy for", spec)) %>% kable_styling()
				print(conf_kab)
				
				## adding metrics to review_df
				## rounding down to 2 decimal points
				review_df[spec,c("SN",
								"NPV",
								"SP",
								"PPV",
								"AC")] <- c(confmat[["byClass"]][["Sensitivity"]],
															confmat[["byClass"]][["Neg Pred Value"]],
															confmat[["byClass"]][["Specificity"]],
															confmat[["byClass"]][["Pos Pred Value"]],
															confmat[["overall"]][["Accuracy"]])
				
				### No information Rate, NIR. Calculated in confusionMatrix but repeated here so proper test is performed
				## find total number of successful classficiations and total number of attempts/files
					successes <- length(which(tmp_df$Actual == tmp_df$Predicted))
					total_files <- nrow(tmp_df)
					
					## finding largest group and calculating No Information Rate
					nir <- max(table(tmp_df$Actual)) / total_files
					
					## binomial test, done within confusionMatrix to assess accuracy
					## the below code asks what is the probability that our data has a greater success rate than the No Information Rate with 0.95 confidence
					bt <- binom.test(x = successes, n = total_files, p = nir,
					alternative = "greater", conf.level = 0.95)
					
					## storing nir pvalue
					nir.pvalue <- bt$p.value

					## storing confidence intervals for plots
					review_df[spec, c("conf.min", "conf.max")] <-  c(bt$conf.int[1], bt$conf.int[2])
					
					## adding NIR info to review_df
					review_df[spec, c("NIR", "NIR.p.value")] <- c(nir, nir.pvalue)
					

			
			## END loop through levels			
			}
			
			## adding counts for each species into review_df
			review_df <- mutate(review_df, Ct = species_count[[x]][[i]]$Freq, .after = Species)
				
			## adding software to column names
			colnames(review_df) <- paste(colnames(review_df), x, sep="_")
					
			## adding review_df to list after removing nontarget species
			all_review_dfs[[x]][[i]] <- review_df[which(review_df$Species %in% levels_vector),]
	
	## END 'Species' and 'Genus' loop
	}
	
	
	cat("\n##", "Metric Comparisons", "\n", sep = " ")
	
	#######################################################################################
	########################   1 SOFTWARE PLOTS   #########################################
	#######################################################################################
					
	## moving MYOTIS to just below MYSO
	plot_df <- rbind(all_review_dfs[[x]][["Species"]][1:which(rownames(all_review_dfs[[x]][["Species"]]) %in% "MYSO"),], 
					all_review_dfs[[x]][["Genus"]][c("MYOTIS"),],
					all_review_dfs[[x]][["Species"]][(which(rownames(all_review_dfs[[x]][["Species"]]) %in% "MYSO")+1):nrow(all_review_dfs[[x]][["Species"]]),]
					) 
		
	## removing software suffix
	colnames(plot_df) <- gsub("_.*", "", colnames(plot_df))

	
	plot_df$Species <- factor(plot_df$Species, levels = rownames(plot_df))
					
	## dropping 


	#######################################################################################
	###################  1 SOFTWARE PPV AND NPV PLOTS   ###################################
	#######################################################################################
	
	plot_labs <- c(expression(italic("E. fuscus")),
					expression(italic("L. borealis")), 
					expression(italic("L. cinerus")),
					expression(italic("L. noctivagans")),
					expression(italic("M. leibeii")),
					expression(italic("M. lucifugus")),
					expression(italic("M. septentrionalis")),
					expression(italic("M. sodalis")),
					expression(italic("Myotis")),
					expression(italic("P. subflavus")),
					"Noise")

	gs.ppv <- ggplot(plot_df, aes(x=PPV, y=NPV, shape = Species, color = Species)) +
	 geom_point(size = 5) +
	 scale_shape_manual(values = c(rep(15:20, len = nrow(plot_df)-1),8), labels = plot_labs) +
	 scale_color_manual(values = c(glasbey(nrow(plot_df)-1), "black"), labels = plot_labs) +
	 geom_vline(xintercept=0.8, linetype = "dotted", color = "blue", linewidth = 1) +
	 scale_y_continuous(limits = c(0.8, 1)) +
	 scale_x_continuous(limits = c(0.0, 1)) +
	 ggtitle(x) +
	  theme(legend.key.width = unit(1, 'cm'),
			legend.position = "left",
			legend.text.align = 0) +
	 guides(color = guide_legend(ncol=1), shape = guide_legend(ncol=1))
	  
	#######################################################################################
	##################### 1 SOFTWARE SN AND SP PLOTS   ####################################
	#######################################################################################

	gs.ss <- ggplot(plot_df, aes(x=SN, y=SP, shape = Species, color = Species)) +
	 geom_point(size = 5) +
	 scale_shape_manual(values = c(rep(15:20, len = nrow(plot_df)-1),8), labels = plot_labs) +
	 scale_color_manual(values = c(glasbey(nrow(plot_df)-1), "black"), labels = plot_labs) +
	 geom_vline(xintercept=0.8, linetype = "dotted", color = "blue", linewidth = 1) +
	 scale_y_continuous(limits = c(0.8, 1)) +
	 scale_x_continuous(limits = c(0.0, 1)) +
	 ggtitle(x) +
	  theme(legend.key.width = unit(1, 'cm'),
			legend.position = "left",
			legend.text.align = 0) +
	 guides(color = guide_legend(ncol=1), shape = guide_legend(ncol=1))
	 
	## Adding subheader
	cat("\n####", "PPV / NPV and Sensitivity / Specificity", "\n", sep = " ")
		 
	 ## ggarrange to show and align plots
	 print(ggarrange(gs.ppv, gs.ss, common.legend = TRUE, legend = "left"))
	 cat("\n")
	 
	## storing plots
	ppv_npv_list[[x]] <- gs.ppv
	sn_sp_list[[x]] <- gs.ss


	#######################################################################################
	##################### 1 SOFTWARE AC AND NIR PLOTS   #################################
	#######################################################################################

	gs.oa <- ggplot(data = plot_df, aes(x=Species, y=AC, shape = Species, color = Species)) +
	 geom_point(size = 5) +
	 scale_color_manual(values=glasbey())+
	 ## adding 95% confidence intervals
	 geom_errorbar( aes(ymin = conf.min, ymax = conf.max), width = 0.2, position = position_dodge(0.05))+
	 geom_point(aes(x=Species, y=NIR, color = Species), size = 5, shape = 8) +
	 scale_shape_manual(values = rep(c(15:20), len = nrow(plot_df))) +
	 labs(x = NULL, y = NULL) +
	 ggtitle(x) +
	 theme(legend.key.width = unit(1, 'cm'), legend.position = "left") +
	 guides(color = guide_legend(ncol=1), shape = guide_legend(ncol=1))
	 

	## Adding subheader
	cat("\n####", "Overall Accuracy", "\n", sep = " ")
		  
	# print(ggarrange(gs.oa, g.oa, align = "hv", common.legend = FALSE))
	print(gs.oa)
	cat("\n")
	
	## storing plots
	ac_list[[x]] <- gs.oa

	
	## adding plot_df to review list for Boxplots
	boxplots_list[[x]] <- cbind(plot_df, Software = x)
	 
	#######################################################################################
	#################### 1 SOFTWARE REVIEW TABLE   ######################################
	#######################################################################################
		 
	## removing confidence intervals for table
	kab_df <- plot_df[,-which(colnames(plot_df) %in% c("conf.min", "conf.max"))]

	## rounding down numeric columns to hundredth decimal place
	numcols <- which(colnames(kab_df) %like% c("SN.*", "NPV.*", "SP.*", "PPV.*", "AC.*", "NIR.*"))
	
	## column names
	columnnames <- c("Species", "Ct", "SN", "PPV", "NPV", "SP", "AC", "NIR", "p-val")
			
	## rounding down numeric columns to 2 decimal places. rounding down to be conservative
	kab_df_final <- kab_df
	kab_df_final[,numcols] <- floor(kab_df[,numcols] * 100)/100
			 
	kab <- kable(kab_df_final, format = "html", 
		col.names = columnnames,
		caption = "Summary Statistics", 
		digits = 3,
		align = rep("c", ncol(kab_df_final)),
		row.names=FALSE)	%>% 
		kable_styling() %>%
		## conditional formatting for columns
		column_spec(which(colnames(kab_df_final) %in% "PPV"), background =ifelse(kab_df_final[,"PPV"] >= 0.80 , "lightgreen", "white")) %>%	
		column_spec(which(colnames(kab_df_final) %in% "SN"), background =ifelse(kab_df_final[,"SN"] >= 0.80 , "lightgreen", "white")) %>%	
		column_spec(which(colnames(kab_df_final) %in% "NPV"), background =ifelse(kab_df_final[,"NPV"] >= 0.80 , "lightgreen", "white")) %>%		
		column_spec(which(colnames(kab_df_final) %in% "SP"), background =ifelse(kab_df_final[,"SP"] >= 0.80 , "lightgreen", "white")) %>%	
		column_spec(which(colnames(kab_df_final) %in% "AC"), background =ifelse(kab_df_final[,"AC"] >= 0.80 , "lightgreen", "white")) %>%	
		## 0.05 for NIR pvalue
		column_spec(which(colnames(kab_df_final) %in% "NIR.p.value"), background =ifelse(kab_df_final[,"NIR.p.value"] <= 0.05 , "white", "white"))
		 
	## Adding subheader for review table
	cat("\n####", "Review Table", "\n", sep = " ")
	print(kab)

## END software loop
}			
		
#######################################################################################					
#######################################################################################
########################   SOFTWARE COMPARISON   ######################################
#######################################################################################
#######################################################################################
					
cat("\n# Software Comparison \n", sep = " ")

	## setting kable_df to have proper rows for species or genus
		spec_levs <- c(spec.info$abbv, "NOISE")
		gen_levs <- c(unique(gsub("MY..", "MYOTIS", spec.info$abbv)), "NOISE")

		lev_vec <- function(x){if(x == "Species"){ spec_levs }else{ gen_levs}}

		kable_df <- as.data.frame(matrix(nrow=11, ncol=0))
	
	for(x in software){
						
		## moving MYOTIS to just below MYSO
		kable_df <- cbind(kable_df, rbind(all_review_dfs[[x]][["Species"]][1:which(rownames(all_review_dfs[[x]][["Species"]]) %in% "MYSO"),], 
									all_review_dfs[[x]][["Genus"]][c("MYOTIS"),],
									all_review_dfs[[x]][["Species"]][(which(rownames(all_review_dfs[[x]][["Species"]]) %in% "MYSO")+1):nrow(all_review_dfs[[x]][["Species"]]),]
									))
						
			
	}
	
		## headers will describe software, so columnames will be duplicated
		columnnames <- rep(c("SN", "PPV", "NPV", "SP", "AC", "pval"), times = length(software))
		
		## telling kable how to make headers with a named vector
		header_info <- rep(length(columnnames)/length(software), times = length(software))
		header_df <- data.frame(c("  ",software), c(1,header_info))	
		
		## same for header colors
		header_colors <- c("pink", "azure", "lightgrey")[1:length(software)]
		
		## selecing columns to show
		kable_df_int <- kable_df[,-which(colnames(kable_df) %like% (c("Species.*", "Ct.*", "NIR_.*","conf.min.*", "conf.max.*")))]
		
		
		numcols <- which(colnames(kable_df_int) %like% c("SN.*", "NPV.*", "SP.*", "PPV.*", "AC.*", "NIR.*"))
		
		## rounding down numeric columns to 2 decimal places. rounding down to be conservative
		kable_df_final <- kable_df_int
		kable_df_final[,numcols] <- floor(kable_df_int[,numcols] * 100)/100
	
		## table settings
		soft_comp_kab <- kable(kable_df_final, format = "html",
							caption = paste("Software Review Table", sep=" -- "), 
							col.names = columnnames,
							digits = 3,
							align = rep("c", ncol(kable_df_final)),
							row.names=TRUE)	%>% 
							kable_styling(font_size = 25) %>%
							## in column spec, the first column selection (first digit below) counts rownames as a column. The call to the dataframe uses the standard column call (rowname not counted as a column)
							## begin Sonobat
								column_spec((which(colnames(kable_df_final) %like% ".*Sonobat")+1 ), background = "white") %>%
							column_spec((which(colnames(kable_df_final) %in% "PPV_Sonobat")+1 ), background = ifelse(kable_df_final[,"PPV_Sonobat"] >= 0.80, "lightgreen", "white")) %>%
							column_spec((which(colnames(kable_df_final) %in% "NPV_Sonobat")+1 ), background = ifelse(kable_df_final[,"NPV_Sonobat"] >= 0.80, "lightgreen", "white")) %>%
							column_spec((which(colnames(kable_df_final) %in% "SN_Sonobat")+1 ), background = ifelse(kable_df_final[,"SN_Sonobat"] >= 0.80, "lightgreen", "white"), border_left = "5px solid black") %>%
							column_spec((which(colnames(kable_df_final) %in% "SP_Sonobat" )+1), background = ifelse(kable_df_final[,"SP_Sonobat"] >= 0.80, "lightgreen", "white")) %>%
							column_spec((which(colnames(kable_df_final) %in% "AC_Sonobat")+1 ), background = ifelse(kable_df_final[,"AC_Sonobat"] >= 0.80, "lightgreen", "white"), border_left = TRUE) %>%
							#column_spec((which(colnames(kable_df_final) %in% "NIR.p.value_Sonobat")+1 ), background = ifelse(kable_df_final[,"NIR.p.value_Sonobat"] >= 0.05, "lightgreen", "white"), border_right = TRUE) %>%
							column_spec((which(colnames(kable_df_final) %in% "NIR.p.value_Sonobat")+1 ), bold = ifelse(kable_df_final[,"NIR.p.value_Sonobat"] <= 0.05, TRUE, FALSE), border_right = "5px solid black") %>%
							## begin KPro
								column_spec((which(colnames(kable_df_final) %like% ".*KPro")+1 ), background = "white") %>%
							column_spec((which(colnames(kable_df_final) %in% "PPV_KPro")+1 ), background = ifelse(kable_df_final[,"PPV_KPro"] >= 0.80, "lightgreen", "white")) %>%
							column_spec((which(colnames(kable_df_final) %in% "NPV_KPro")+1 ), background = ifelse(kable_df_final[,"NPV_KPro"] >= 0.80, "lightgreen", "white")) %>%
							column_spec((which(colnames(kable_df_final) %in% "SN_KPro")+1 ), background = ifelse(kable_df_final[,"SN_KPro"] >= 0.80, "lightgreen", "white"), border_left = "5px solid black") %>%
							column_spec((which(colnames(kable_df_final) %in% "SP_KPro")+1 ), background = ifelse(kable_df_final[,"SP_KPro"] >= 0.80, "lightgreen", "white")) %>%
							column_spec((which(colnames(kable_df_final) %in% "AC_KPro")+1 ), background = ifelse(kable_df_final[,"AC_KPro"] >= 0.80, "lightgreen", "white"), border_left = TRUE) %>%
							#column_spec((which(colnames(kable_df_final) %in% "NIR.p.value_KPro")+1 ), background = ifelse(kable_df_final[,"NIR.p.value_KPro"] >= 0.05, "lightgreen", "white"), border_right = TRUE) %>%
							column_spec((which(colnames(kable_df_final) %in% "NIR.p.value_KPro")+1 ), bold = ifelse(kable_df_final[,"NIR.p.value_KPro"] <= 0.05, TRUE, FALSE), border_right = "5px solid black") %>%
							## begin BCID
								column_spec((which(colnames(kable_df_final) %like% ".*BCID")+1 ), background = "white") %>%
							column_spec((which(colnames(kable_df_final) %in% "PPV_BCID")+1 ), background = ifelse(kable_df_final[,"PPV_BCID"] >= 0.80, "lightgreen", "white")) %>%
							column_spec((which(colnames(kable_df_final) %in% "NPV_BCID")+1 ), background = ifelse(kable_df_final[,"NPV_BCID"] >= 0.80, "lightgreen", "white")) %>%
							column_spec((which(colnames(kable_df_final) %in% "SN_BCID")+1 ), background = ifelse(kable_df_final[,"SN_BCID"] >= 0.80, "lightgreen", "white"), border_left = "5px solid black") %>%
							column_spec((which(colnames(kable_df_final) %in% "SP_BCID")+1 ), background = ifelse(kable_df_final[,"SP_BCID"] >= 0.80, "lightgreen", "white")) %>%
							column_spec((which(colnames(kable_df_final) %in% "AC_BCID")+1 ), background = ifelse(kable_df_final[,"AC_BCID"] >= 0.80, "lightgreen", "white"), border_left = TRUE) %>%
							#column_spec((which(colnames(kable_df_final) %in% "NIR.p.value_BCID")+1 ), background = ifelse(kable_df_final[,"NIR.p.value_BCID"] >= 0.05, "lightgreen", "white"), border_right = TRUE) %>%
							column_spec((which(colnames(kable_df_final) %in% "NIR.p.value_BCID")+1 ), bold = ifelse(kable_df_final[,"NIR.p.value_BCID"] <= 0.05, TRUE, FALSE), border_right = "5px solid black") %>%
							add_header_above(header_df, background = header_colors)
							
							
							
							kable_df_nop <- kable_df_final[,!(colnames(kable_df_final) %like% ".*p.value.*")]
							
							
							
							
							## adding asterisk to significant values
														
							sigs <- kable_df_final[,c("NIR.p.value_BCID", "NIR.p.value_KPro", "NIR.p.value_Sonobat")] < 0.05 
							
							for(accols in c("AC_BCID", "AC_KPro", "AC_Sonobat")){
								
								kable_df_nop[sigs[,which(c("AC_BCID", "AC_KPro", "AC_Sonobat") == accols)],
									accols] <- paste(format(kable_df_nop[sigs[,which(c("AC_BCID", "AC_KPro", "AC_Sonobat") == accols)], accols], nsmall=2), "*", sep="")
								
							}
							
							columnnames2 <- rep(c("SN", "PPV", "NPV", "SP", "AC"), times = length(software))
							## telling kable how to make headers with a named vector
							header_info2 <- rep(length(columnnames2)/length(software), times = length(software))
							header_df2 <- data.frame(c("  ",software), c(1,header_info2))	
							
							## same for header colors
							header_colors <- c("pink", "azure", "lightgrey")[1:length(software)]
							
							soft_comp_kab_2 <- kable(kable_df_nop, format = "html",
							caption = paste("Software Review Table", sep=" -- "), 
							col.names = columnnames2,
							digits = 3,
							align = rep("c", ncol(kable_df_nop)),
							row.names=TRUE)	%>% 
							kable_styling(font_size = 25) %>%
							## in column spec, the first column selection (first digit below) counts rownames as a column. The call to the dataframe uses the standard column call (rowname not counted as a column)
							## begin Sonobat
								column_spec((which(colnames(kable_df_nop) %in% "PPV_Sonobat")+1 ), background = ifelse(kable_df_nop[,"PPV_Sonobat"] >= 0.80, "lightgreen", "white")) %>%
							column_spec((which(colnames(kable_df_nop) %in% "NPV_Sonobat")+1 ), background = ifelse(kable_df_nop[,"NPV_Sonobat"] >= 0.80, "lightgreen", "white")) %>%
							column_spec((which(colnames(kable_df_nop) %in% "SN_Sonobat")+1 ), background = ifelse(kable_df_nop[,"SN_Sonobat"] >= 0.80, "lightgreen", "white")) %>%
							column_spec((which(colnames(kable_df_nop) %in% "SP_Sonobat" )+1), background = ifelse(kable_df_nop[,"SP_Sonobat"] >= 0.80, "lightgreen", "white")) %>%
							column_spec((which(colnames(kable_df_nop) %in% "AC_Sonobat")+1 ), background = ifelse(kable_df_nop[,"AC_Sonobat"] >= 0.80, "lightgreen", "white")) %>%
							## begin KPro
								column_spec((which(colnames(kable_df_nop) %in% "PPV_KPro")+1 ), background = ifelse(kable_df_nop[,"PPV_KPro"] >= 0.80, "lightgreen", "white")) %>%
							column_spec((which(colnames(kable_df_nop) %in% "NPV_KPro")+1 ), background = ifelse(kable_df_nop[,"NPV_KPro"] >= 0.80, "lightgreen", "white")) %>%
							column_spec((which(colnames(kable_df_nop) %in% "SN_KPro")+1 ), background = ifelse(kable_df_nop[,"SN_KPro"] >= 0.80, "lightgreen", "white")) %>%
							column_spec((which(colnames(kable_df_nop) %in% "SP_KPro")+1 ), background = ifelse(kable_df_nop[,"SP_KPro"] >= 0.80, "lightgreen", "white")) %>%
							column_spec((which(colnames(kable_df_nop) %in% "AC_KPro")+1 ), background = ifelse(kable_df_nop[,"AC_KPro"] >= 0.80, "lightgreen", "white")) %>%
							## begin BCID
								column_spec((which(colnames(kable_df_nop) %in% "PPV_BCID")+1 ), background = ifelse(kable_df_nop[,"PPV_BCID"] >= 0.80, "lightgreen", "white")) %>%
							column_spec((which(colnames(kable_df_nop) %in% "NPV_BCID")+1 ), background = ifelse(kable_df_nop[,"NPV_BCID"] >= 0.80, "lightgreen", "white")) %>%
							column_spec((which(colnames(kable_df_nop) %in% "SN_BCID")+1 ), background = ifelse(kable_df_nop[,"SN_BCID"] >= 0.80, "lightgreen", "white")) %>%
							column_spec((which(colnames(kable_df_nop) %in% "SP_BCID")+1 ), background = ifelse(kable_df_nop[,"SP_BCID"] >= 0.80, "lightgreen", "white")) %>%
							column_spec((which(colnames(kable_df_nop) %in% "AC_BCID")+1 ), background = ifelse(kable_df_nop[,"AC_BCID"] >= 0.80, "lightgreen", "white")) %>%
							add_header_above(header_df2, background = header_colors)
	
	print(soft_comp_kab)
	print(soft_comp_kab_2)
	
	## creating and printing a table to show counts for each software with nir
	## note that BCID will have two fewer NOISE
	count_df <- kable_df[, which(colnames(kable_df) %like% c("Species_Sonobat", "Ct.*", "NIR_.*"))]
	header_count <- data.frame(col1 = c(" ", software), col2 = c(2,2,2,2))
		 
	kable_count	 <- kable(count_df, format = "html",
							caption = paste("Counts and NIR", sep=" -- "), 
							col.names = c("Species", rep(c("Ct", "NIR"), times = length(software))),
							digits = 2,
							align = rep("c", ncol(count_df)),
							row.names=TRUE)	%>% 
							kable_styling(font_size = 25) %>%
							add_header_above(header_count, background = header_colors)
							
	print(kable_count)
	
	### Boxplots to highlight the different values between SOFTWARE

	boxes_df <- as.data.frame(matrix(nrow=11, ncol=0))
	
	for(x in software){
	
		## adding all prepped boxplot dfs together
		boxes_df <- rbind(boxes_df, boxplots_list[[x]])
						
			
	}
	
	## melting dataframe for easier plotting
	boxes_df.m <- melt(boxes_df, id.var = c("Software", "Species"), measure.vars = c("SN", "NPV", "PPV", "SP", "AC"))
	
	boxes_df.m$Software <- factor(boxes_df.m$Software, levels = c("BCID", "KPro", "Sonobat"))
	boxes_df.m$variable <- factor(boxes_df.m$variable, levels = c("SN", "NPV", "SP", "PPV", "AC"))


	box_plotted <- ggplot(data = boxes_df.m, aes(x=Software, y=value, color = variable )) + 
		geom_boxplot(aes(color=variable)) + labs(title = "Metrics Across Software") +ylab(NULL)
	
	print(box_plotted)	
	
	
## below creates citations for all dependencies. Can be trimmed by setting dependencies = FALSE

cite_packages(output = "file", 
				out.dir = getwd(), 
				out.format = "docx",
				citation.style = "vancouver",
				pkgs = "Session", 
				cite.tidyverse = TRUE, 
				include.RStudio = TRUE,
				dependencies = TRUE,
				out.file = "all_dependencies.txt"
				)
 	
	
#```				
