# Supplementary material for: Automated echolocation classifiers vary in accuracy for northeastern U.S. bat species
Source: PLoS One. 2024 Jun 3;19(6):e0300664. doi: 10.1371/journal.pone.0300664 (PMC11146688; doi:10.1371/journal.pone.0300664)
Supplement: S4 File — (ZIP) [file pone.0300664.s004.zip › PLOS_script/Species Info.csv]

abbv	Genus	Genus species	common name
EPFU	Eptesicus	Eptesicus fuscus	big brown bat
LABO	Lasiurus	Lasiurus borealis	eastern red bat
LACI	Lasiurus	Lasiurus cinereus	hoary bat
LANO	Lasionycteris	Lasionycteris noctivagans	silver-haired bat
MYLE	Myotis	Myotis leibii	eastern small-footed bat
MYLU	Myotis	Myotis lucifugus	little brown bat
MYSE	Myotis	Myotis septentrionalis	northern long-eared bat
MYSO	Myotis	Myotis sodalis	Indiana bat
PESU	Perimyotis	Perimyotis subflabus	tricolored bat
