# Supplementary material for: Automated echolocation classifiers vary in accuracy for northeastern U.S. bat species
Source: PLoS One. 2024 Jun 3;19(6):e0300664. doi: 10.1371/journal.pone.0300664 (PMC11146688; doi:10.1371/journal.pone.0300664)
Supplement: S4 File — (ZIP) [file pone.0300664.s004.zip › PLOS_script/zc_files_5.txt]

BCID Version 2.8b
g:/my drive/epri 2023/reanalysis/wav_zc_files_07102023/zc_files\EPFU\
FILENAME	SPECIES	SP PERCENT	GROUP	GR PERCENT	TOTAL PULSES	DISC PROB	FOLDER
EPFU_100_00000_000.zc	UNKN		LOW	100	10		EPFU
EPFU_101_00000_000.zc	EPFU	90	LOW	100	10	0.35135	EPFU
EPFU_102_00000_000.zc	UNKN		LOW	87.5	8		EPFU
EPFU_103_00000_000.zc	LANO	66.6667	LOW	100	9	0.401786	EPFU
EPFU_104_00000_000.zc	UNKN		LOW	100	9		EPFU
EPFU_105_00000_000.zc	UNKN		LOW	91.6667	12		EPFU
EPFU_106_00000_000.zc	UNKN		LOW	100	7		EPFU
EPFU_107_00000_000.zc	UNKN		LOW	100	16		EPFU
EPFU_108_00000_000.zc	LANO	90	LOW	100	10	0.714652	EPFU
EPFU_109_00000_000.zc	LANO	62.5	LOW	100	8	0.396558	EPFU
EPFU_10_00000_000.zc	EPFU	92.3077	LOW	92.3077	13	0.504596	EPFU
EPFU_110_00000_000.zc	LANO	63.6364	LOW	100	11	0.53166	EPFU
EPFU_111_00000_000.zc	LANO	80	LOW	100	5	0.704416	EPFU
EPFU_112_00000_000.zc	LANO	88.8889	LOW	100	9	0.789167	EPFU
EPFU_113_00000_000.zc	LANO	62.5	LOW	100	8	0.510737	EPFU
EPFU_114_00000_000.zc	LANO	70	LOW	100	10	0.654776	EPFU
EPFU_115_00000_000.zc	LANO	100	LOW	100	7	0.641182	EPFU
EPFU_116_00000_000.zc	EPFU	75	LOW	100	12	0.509934	EPFU
EPFU_117_00000_000.zc	UNKN		LOW	83.3333	12		EPFU
EPFU_118_00000_000.zc	EPFU	72.7273	LOW	100	11	0.367563	EPFU
EPFU_119_00000_000.zc	EPFU	55.5556	LOW	100	9	0.419133	EPFU
EPFU_11_00000_000.zc	UNKN		LOW	100	14		EPFU
EPFU_120_00000_000.zc	EPFU	66.6667	LOW	88.8889	9	0.437553	EPFU
EPFU_121_00000_000.zc	UNKN		LOW	91.6667	12		EPFU
EPFU_122_00000_000.zc	LANO	80	LOW	100	10	0.367894	EPFU
EPFU_123_00000_000.zc	UNKN		LOW	92.3077	13		EPFU
EPFU_124_00000_000.zc	LANO	100	LOW	100	7	0.789715	EPFU
EPFU_125_00000_000.zc	LANO	100	LOW	100	7	0.868344	EPFU
EPFU_126_00000_000.zc	LANO	83.3333	LOW	100	6	0.444425	EPFU
EPFU_127_00000_000.zc	LANO	100	LOW	100	11	0.70783	EPFU
EPFU_128_00000_000.zc	LANO	75	LOW	100	8	0.468306	EPFU
EPFU_129_00000_000.zc	LANO	71.4286	LOW	100	7	0.54393	EPFU
EPFU_12_00000_000.zc	EPFU	100	LOW	100	6	0.742773	EPFU
EPFU_130_00000_000.zc	UNKN		LOW	100	12		EPFU
EPFU_131_00000_000.zc	UNKN		LOW	100	12		EPFU
EPFU_132_00000_000.zc	UNKN		LOW	92.8571	14		EPFU
EPFU_133_00000_000.zc	UNKN		LOW	100	13		EPFU
EPFU_134_00000_000.zc	LANO	87.5	LOW	100	8	0.461562	EPFU
EPFU_135_00000_000.zc	LANO	66.6667	LOW	88.8889	9	0.396085	EPFU
EPFU_136_00000_000.zc	EPFU	90.9091	LOW	100	11	0.548338	EPFU
EPFU_137_00000_000.zc	LANO	58.3333	LOW	100	12	0.504166	EPFU
EPFU_138_00000_000.zc	UNKN		LOW	92.3077	13		EPFU
EPFU_139_00000_000.zc	UNKN		LOW	83.3333	6		EPFU
EPFU_13_00000_000.zc	UNKN		LOW	100	13		EPFU
EPFU_140_00000_000.zc	LANO	71.4286	LOW	100	7	0.613186	EPFU
EPFU_141_00000_000.zc	EPFU	91.6667	LOW	91.6667	12	0.400448	EPFU
EPFU_142_00000_000.zc	UNKN		LOW	92.8571	14		EPFU
EPFU_143_00000_000.zc	UNKN		LOW	90.9091	11		EPFU
EPFU_148_00000_000.zc	UNKN		LOW	100	11		EPFU
EPFU_149_00000_000.zc	LANO	57.1429	LOW	100	7	0.360545	EPFU
EPFU_14_00000_000.zc	LANO	66.6667	LOW	100	6	0.587922	EPFU
EPFU_150_00000_000.zc	UNKN		LOW	100	11		EPFU
EPFU_151_00000_000.zc	LANO	85.7143	LOW	100	7	0.56384	EPFU
EPFU_152_00000_000.zc	LANO	100	LOW	100	6	0.685612	EPFU
EPFU_153_00000_000.zc	UNKN		LOW	100	8		EPFU
EPFU_154_00000_000.zc	EPFU	100	LOW	100	13	0.624334	EPFU
EPFU_155_00000_000.zc	LANO	57.1429	LOW	100	7	0.522168	EPFU
EPFU_156_00000_000.zc	UNKN		LOW	72.7273	11		EPFU
EPFU_157_00000_000.zc	UNKN		LOW	100	13		EPFU
EPFU_158_00000_000.zc	UNKN		LOW	100	10		EPFU
EPFU_15_00000_000.zc	LANO	60	LOW	100	5	0.402034	EPFU
EPFU_160_00000_000.zc	UNKN		LOW	75	8		EPFU
EPFU_161_00000_000.zc	LANO	83.3333	LOW	100	6	0.790102	EPFU
EPFU_162_00000_000.zc	LANO	100	LOW	100	5	0.803815	EPFU
EPFU_163_00000_000.zc	LANO	84.6154	LOW	92.3077	13	0.511485	EPFU
EPFU_164_00000_000.zc	UNKN		LOW	88.8889	9		EPFU
EPFU_165_00000_000.zc	UNKN		LOW	100	5		EPFU
EPFU_166_00000_000.zc	UNKN		LOW	100	5		EPFU
EPFU_167_00000_000.zc	UNKN		LOW	91.6667	12		EPFU
EPFU_168_00000_000.zc	LANO	88.8889	LOW	88.8889	9	0.594813	EPFU
EPFU_169_00000_000.zc	LANO	72.7273	LOW	100	11	0.606017	EPFU
EPFU_16_00000_000.zc	UNKN		LOW	92.8571	14		EPFU
EPFU_170_00000_000.zc	EPFU	83.3333	LOW	100	12	0.636	EPFU
EPFU_171_00000_000.zc	UNKN		LOW	69.2308	13		EPFU
EPFU_172_00000_000.zc	UNKN		LOW	83.3333	12		EPFU
EPFU_173_00000_000.zc	EPFU	100	LOW	100	8	0.391658	EPFU
EPFU_174_00000_000.zc	UNKN		LOW	66.6667	6		EPFU
EPFU_175_00000_000.zc	EPFU	73.3333	LOW	93.3333	15	0.403325	EPFU
EPFU_176_00000_000.zc	LANO	70	LOW	100	10	0.536556	EPFU
EPFU_177_00000_000.zc	EPFU	83.3333	LOW	100	6	0.372139	EPFU
EPFU_178_00000_000.zc	LACI	80	LOW	80	5	0.61226	EPFU
EPFU_180_00000_000.zc	UNKN		LOW	100	9		EPFU
EPFU_181_00000_000.zc	LANO	87.5	LOW	100	8	0.832773	EPFU
EPFU_182_00000_000.zc	UNKN		LOW	100	5		EPFU
EPFU_184_00000_000.zc	LANO	90	LOW	100	10	0.661182	EPFU
EPFU_185_00000_000.zc	EPFU	80	LOW	100	5	0.657151	EPFU
EPFU_186_00000_000.zc	UNKN		LOW	88.8889	9		EPFU
EPFU_187_00000_000.zc	EPFU	88.8889	LOW	100	9	0.4472	EPFU
EPFU_189_00000_000.zc	EPFU	75	LOW	100	8	0.597614	EPFU
EPFU_18_00000_000.zc	UNKN		LOW	100	6		EPFU
EPFU_190_00000_000.zc	LANO	50	LOW	87.5	8	0.364376	EPFU
EPFU_191_00000_000.zc	UNKN		LOW	92.8571	14		EPFU
EPFU_192_00000_000.zc	LANO	88.8889	LOW	100	9	0.680152	EPFU
EPFU_193_00000_000.zc	LANO	60	LOW	100	10	0.543087	EPFU
EPFU_194_00000_000.zc	LANO	66.6667	LOW	100	6	0.624924	EPFU
EPFU_196_00000_000.zc	EPFU	75	LOW	100	8	0.635422	EPFU
EPFU_198_00000_000.zc	LANO	83.3333	LOW	100	6	0.788701	EPFU
EPFU_19_00000_000.zc	LANO	71.4286	LOW	100	7	0.470136	EPFU
EPFU_1_00000_000.zc	UNKN		LOW	92.3077	13		EPFU
EPFU_200_00000_000.zc	UNKN		LOW	91.6667	12		EPFU
EPFU_202_00000_000.zc	LANO	50	LOW	100	8	0.436242	EPFU
EPFU_203_00000_000.zc	UNKN		LOW	50	6		EPFU
EPFU_204_00000_000.zc	LANO	77.7778	LOW	100	9	0.645307	EPFU
EPFU_206_00000_000.zc	LANO	100	LOW	100	5	0.930197	EPFU
EPFU_207_00000_000.zc	EPFU	90.9091	LOW	100	11	0.548036	EPFU
EPFU_208_00000_000.zc	UNKN		LOW	85.7143	7		EPFU
EPFU_209_00000_000.zc	LANO	83.3333	LOW	100	6	0.764355	EPFU
EPFU_20_00000_000.zc	LANO	83.3333	LOW	91.6667	12	0.499253	EPFU
EPFU_210_00000_000.zc	UNKN		LOW	100	11		EPFU
EPFU_211_00000_000.zc	UNKN		LOW	100	5		EPFU
EPFU_212_00000_000.zc	LANO	55.5556	LOW	100	9	0.520121	EPFU
EPFU_214_00000_000.zc	LANO	60	LOW	100	5	0.568224	EPFU
EPFU_215_00000_000.zc	EPFU	85.7143	LOW	100	7	0.680743	EPFU
EPFU_216_00000_000.zc	LANO	66.6667	LOW	100	9	0.637415	EPFU
EPFU_217_00000_000.zc	UNKN		LOW	62.5	8		EPFU
EPFU_218_00000_000.zc	EPFU	66.6667	LOW	88.8889	9	0.512237	EPFU
EPFU_219_00000_000.zc	LANO	66.6667	LOW	88.8889	9	0.463848	EPFU
EPFU_21_00000_000.zc	EPFU	100	LOW	100	15	0.641193	EPFU
EPFU_220_00000_000.zc	LANO	100	LOW	100	6	0.952163	EPFU
EPFU_221_00000_000.zc	LANO	85.7143	LOW	100	7	0.764489	EPFU
EPFU_222_00000_000.zc	UNKN		LOW	100	5		EPFU
EPFU_225_00000_000.zc	LANO	85.7143	LOW	100	7	0.466143	EPFU
EPFU_226_00000_000.zc	LANO	88.8889	LOW	100	9	0.582471	EPFU
EPFU_227_00000_000.zc	UNKN		LOW	90.9091	11		EPFU
EPFU_228_00000_000.zc	UNKN		LOW	100	17		EPFU
EPFU_229_00000_000.zc	EPFU	92.8571	LOW	100	14	0.685466	EPFU
EPFU_22_00000_000.zc	EPFU	91.6667	LOW	100	12	0.370074	EPFU
EPFU_230_00000_000.zc	UNKN		LOW	93.5484	31		EPFU
EPFU_231_00000_000.zc	LANO	91.6667	LOW	100	12	0.777514	EPFU
EPFU_232_00000_000.zc	UNKN		LOW	100	18		EPFU
EPFU_233_00000_000.zc	LANO	57.1429	LOW	100	7	0.54347	EPFU
EPFU_234_00000_000.zc	LANO	81.8182	LOW	100	11	0.453182	EPFU
EPFU_235_00000_000.zc	LANO	88.8889	LOW	100	9	0.686534	EPFU
EPFU_236_00000_000.zc	UNKN		LOW	92.3077	13		EPFU
EPFU_237_00000_000.zc	LANO	90	LOW	100	10	0.700617	EPFU
EPFU_238_00000_000.zc	UNKN		LOW	100	5		EPFU
EPFU_239_00000_000.zc	LABO	77.7778	MID	100	9	0.459544	EPFU
EPFU_23_00000_000.zc	UNKN		LOW	100	13		EPFU
EPFU_24_00000_000.zc	EPFU	100	LOW	100	11	0.42231	EPFU
EPFU_25_00000_000.zc	UNKN		LOW	81.8182	11		EPFU
EPFU_26_00000_000.zc	LANO	62.5	LOW	100	16	0.48054	EPFU
EPFU_27_00000_000.zc	UNKN		LOW	100	9		EPFU
EPFU_28_00000_000.zc	EPFU	81.8182	LOW	90.9091	11	0.421693	EPFU
EPFU_29_00000_000.zc	UNKN		LOW	100	10		EPFU
EPFU_2_00000_000.zc	LANO	60	LOW	100	5	0.522241	EPFU
EPFU_30_00000_000.zc	UNKN		LOW	100	10		EPFU
EPFU_31_00000_000.zc	EPFU	76.9231	LOW	100	13	0.513995	EPFU
EPFU_32_00000_000.zc	UNKN		LOW	100	11		EPFU
EPFU_33_00000_000.zc	UNKN		LOW	100	11		EPFU
EPFU_34_00000_000.zc	UNKN		LOW	93.75	16		EPFU
EPFU_35_00000_000.zc	UNKN		LOW	85.7143	7		EPFU
EPFU_36_00000_000.zc	LANO	60	LOW	100	5	0.502163	EPFU
EPFU_37_00000_000.zc	UNKN		LOW	100	9		EPFU
EPFU_3_00000_000.zc	LANO	69.2308	LOW	92.3077	13	0.565427	EPFU
EPFU_40_00000_000.zc	LANO	66.6667	LOW	100	6	0.522042	EPFU
EPFU_41_00000_000.zc	EPFU	85.7143	LOW	100	7	0.516491	EPFU
EPFU_42_00000_000.zc	EPFU	85.7143	LOW	100	7	0.375367	EPFU
EPFU_43_00000_000.zc	UNKN		LOW	100	6		EPFU
EPFU_44_00000_000.zc	LANO	75	LOW	100	8	0.498901	EPFU
EPFU_45_00000_000.zc	UNKN		LOW	100	7		EPFU
EPFU_46_00000_000.zc	UNKN		LOW	100	6		EPFU
EPFU_47_00000_000.zc	EPFU	100	LOW	100	9	0.403502	EPFU
EPFU_48_00000_000.zc	EPFU	100	LOW	100	9	0.514532	EPFU
EPFU_49_00000_000.zc	LANO	83.3333	LOW	100	6	0.788792	EPFU
EPFU_4_00000_000.zc	EPFU	100	LOW	100	5	0.362499	EPFU
EPFU_50_00000_000.zc	LANO	100	LOW	100	7	0.830835	EPFU
EPFU_51_00000_000.zc	UNKN		LOW	100	10		EPFU
EPFU_52_00000_000.zc	UNKN		LOW	100	10		EPFU
EPFU_54_00000_000.zc	UNKN		LOW	73.3333	15		EPFU
EPFU_55_00000_000.zc	UNKN		LOW	100	6		EPFU
EPFU_56_00000_000.zc	EPFU	77.7778	LOW	77.7778	9	0.373391	EPFU
EPFU_57_00000_000.zc	UNKN		LOW	100	5		EPFU
EPFU_58_00000_000.zc	UNKN		LOW	100	12		EPFU
EPFU_59_00000_000.zc	UNKN		LOW	100	10		EPFU
EPFU_5_00000_000.zc	EPFU	100	LOW	100	7	0.586546	EPFU
EPFU_60_00000_000.zc	UNKN		LOW	66.6667	6		EPFU
EPFU_61_00000_000.zc	EPFU	85.7143	LOW	100	7	0.679559	EPFU
EPFU_62_00000_000.zc	LANO	91.6667	LOW	100	12	0.592646	EPFU
EPFU_63_00000_000.zc	EPFU	88.8889	LOW	88.8889	9	0.435473	EPFU
EPFU_64_00000_000.zc	UNKN		LOW	100	11		EPFU
EPFU_65_00000_000.zc	LANO	71.4286	LOW	100	7	0.622704	EPFU
EPFU_66_00000_000.zc	UNKN		LOW	100	10		EPFU
EPFU_67_00000_000.zc	LANO	100	LOW	100	7	0.822102	EPFU
EPFU_68_00000_000.zc	EPFU	100	LOW	100	8	0.475922	EPFU
EPFU_69_00000_000.zc	LANO	85.7143	LOW	100	7	0.694491	EPFU
EPFU_6_00000_000.zc	LANO	60	LOW	100	5	0.497741	EPFU
EPFU_70_00000_000.zc	UNKN		LOW	55.5556	9		EPFU
EPFU_71_00000_000.zc	UNKN		LOW	50	6		EPFU
EPFU_72_00000_000.zc	UNKN		LOW	100	10		EPFU
EPFU_73_00000_000.zc	UNKN		LOW	100	10		EPFU
EPFU_74_00000_000.zc	EPFU	91.6667	LOW	100	12	0.516792	EPFU
EPFU_75_00000_000.zc	LANO	55.5556	LOW	100	9	0.497146	EPFU
EPFU_76_00000_000.zc	UNKN		LOW	100	7		EPFU
EPFU_77_00000_000.zc	LANO	62.5	LOW	100	8	0.499149	EPFU
EPFU_78_00000_000.zc	EPFU	100	LOW	100	11	0.475199	EPFU
EPFU_79_00000_000.zc	LANO	62.5	LOW	100	8	0.525405	EPFU
EPFU_7_00000_000.zc	EPFU	100	LOW	100	8	0.462197	EPFU
EPFU_80_00000_000.zc	LANO	72.7273	LOW	100	11	0.439106	EPFU
EPFU_81_00000_000.zc	UNKN		LOW	100	10		EPFU
EPFU_82_00000_000.zc	LANO	85.7143	LOW	100	7	0.727069	EPFU
EPFU_83_00000_000.zc	LANO	100	LOW	100	8	0.807225	EPFU
EPFU_84_00000_000.zc	UNKN		LOW	100	10		EPFU
EPFU_85_00000_000.zc	LACI	83.3333	LOW	83.3333	6	0.551162	EPFU
EPFU_86_00000_000.zc	UNKN		LOW	100	9		EPFU
EPFU_87_00000_000.zc	LANO	90	LOW	100	10	0.670021	EPFU
EPFU_88_00000_000.zc	UNKN		LOW	100	9		EPFU
EPFU_89_00000_000.zc	UNKN		LOW	100	10		EPFU
EPFU_8_00000_000.zc	LANO	71.4286	LOW	100	7	0.407395	EPFU
EPFU_90_00000_000.zc	UNKN		LOW	100	8		EPFU
EPFU_91_00000_000.zc	UNKN		LOW	87.5	8		EPFU
EPFU_92_00000_000.zc	LANO	77.7778	LOW	100	9	0.602913	EPFU
EPFU_93_00000_000.zc	EPFU	100	LOW	100	13	0.709304	EPFU
EPFU_94_00000_000.zc	UNKN		LOW	100	7		EPFU
EPFU_96_00000_000.zc	EPFU	71.4286	LOW	85.7143	7	0.370021	EPFU
EPFU_97_00000_000.zc	LANO	100	LOW	100	5	0.826375	EPFU
EPFU_98_00000_000.zc	UNKN		LOW	100	10		EPFU
EPFU_99_00000_000.zc	EPFU	81.8182	LOW	81.8182	11	0.515386	EPFU
EPFU_9_00000_000.zc	UNKN		LOW	100	9		EPFU
IDENTIFICATION SUMMARY
ID	EPFU	LANO	LABO	LACI	UNKN		LOW	MID	Total
N	43	81	1	2	91		217	1	218
%	19.7248	37.156	0.458716	0.917431	41.7431		99.5413	0.458716
MLE (p)	0.000001	0.000001	0.002732	0.295519
HOURLY BREAKDOWN
TIME	EPFU	LANO	LABO	LACI	MYLE	MYLU	MYSE	MYSO	PESU	UNKN
6:00 pm	0	0	0	0	0	0	0	0	0	0
7:00 pm	0	0	0	0	0	0	0	0	0	0
8:00 pm	0	0	0	0	0	0	0	0	0	0
9:00 pm	0	0	0	0	0	0	0	0	0	0
10:00 pm	0	0	0	0	0	0	0	0	0	0
11:00 pm	0	0	0	0	0	0	0	0	0	0
12:00 am	0	0	0	0	0	0	0	0	0	0
1:00 am	0	0	0	0	0	0	0	0	0	0
2:00 am	0	0	0	0	0	0	0	0	0	0
3:00 am	0	0	0	0	0	0	0	0	0	0
4:00 am	0	0	0	0	0	0	0	0	0	0
5:00 am	0	0	0	0	0	0	0	0	0	0
6:00 am	0	0	0	0	0	0	0	0	0	0
7:00 am	0	0	0	0	0	0	0	0	0	0
TOTALS	0	0	0	0	0	0	0	0	0	0
g:/my drive/epri 2023/reanalysis/wav_zc_files_07102023/zc_files\LABO\
FILENAME	SPECIES	SP PERCENT	GROUP	GR PERCENT	TOTAL PULSES	DISC PROB	FOLDER
LABO_11_00000_000.zc	UNKN		MID	87.5	8		LABO
LABO_13_00000_000.zc	UNKN		MID	100	6		LABO
LABO_15_00000_000.zc	LABO	100	MID	100	5	0.682962	LABO
LABO_19_00000_000.zc	UNKN		MYOTIS	70.5882	17		LABO
LABO_1_00000_000.zc	UNKN		MID	83.3333	12		LABO
LABO_22_00000_000.zc	UNKN		MYOTIS	100	13		LABO
LABO_23_00000_000.zc	MYLE	52	MYOTIS	84	25	0.380171	LABO
LABO_25_00000_000.zc	MYSO	76.4706	MYOTIS	100	17	0.689934	LABO
LABO_28_00000_000.zc	MYLE	62.5	MYOTIS	100	8	0.52119	LABO
LABO_2_00000_000.zc	UNKN		MID	71.4286	7		LABO
LABO_31_00000_000.zc	UNKN		MYOTIS	63.1579	19		LABO
LABO_32_00000_000.zc	UNKN		MYOTIS	52	25		LABO
LABO_33_00000_000.zc	MYSO	83.3333	MYOTIS	100	6	0.747637	LABO
LABO_34_00000_000.zc	MYLE	66.6667	MYOTIS	66.6667	12	0.422349	LABO
LABO_3_00000_000.zc	PESU	66.6667	MID	86.6667	15	0.561273	LABO
LABO_40_00000_000.zc	MYLE	80	MYOTIS	85	20	0.606422	LABO
LABO_41_00000_000.zc	UNKN		MYOTIS	60	5		LABO
LABO_44_00000_000.zc	LABO	79.1667	MID	79.1667	24	0.361403	LABO
LABO_48_00000_000.zc	MYSO	50	MYOTIS	100	8	0.484976	LABO
LABO_4_00000_000.zc	LABO	66.6667	MID	66.6667	6	0.41147	LABO
LABO_50_00000_000.zc	UNKN		MYOTIS	85.7143	7		LABO
LABO_5_00000_000.zc	UNKN		MID	60	5		LABO
LABO_6_00000_000.zc	LABO	100	MID	100	6	0.606984	LABO
LABO_8_00000_000.zc	UNKN		MID	100	7		LABO
LABO_9_00000_000.zc	LABO	80	MID	80	5	0.545173	LABO
IDENTIFICATION SUMMARY
ID	LABO	MYLE	MYSO	PESU	UNKN		MID	MYOTIS	Total
N	5	4	3	1	12		12	13	25
%	20	16	12	4	48		48	52
MLE (p)	0.000001	0.000001	0.007446	0.065886
HOURLY BREAKDOWN
TIME	EPFU	LANO	LABO	LACI	MYLE	MYLU	MYSE	MYSO	PESU	UNKN
6:00 pm	0	0	0	0	0	0	0	0	0	0
7:00 pm	0	0	0	0	0	0	0	0	0	0
8:00 pm	0	0	0	0	0	0	0	0	0	0
9:00 pm	0	0	0	0	0	0	0	0	0	0
10:00 pm	0	0	0	0	0	0	0	0	0	0
11:00 pm	0	0	0	0	0	0	0	0	0	0
12:00 am	0	0	0	0	0	0	0	0	0	0
1:00 am	0	0	0	0	0	0	0	0	0	0
2:00 am	0	0	0	0	0	0	0	0	0	0
3:00 am	0	0	0	0	0	0	0	0	0	0
4:00 am	0	0	0	0	0	0	0	0	0	0
5:00 am	0	0	0	0	0	0	0	0	0	0
6:00 am	0	0	0	0	0	0	0	0	0	0
7:00 am	0	0	0	0	0	0	0	0	0	0
TOTALS	0	0	0	0	0	0	0	0	0	0
g:/my drive/epri 2023/reanalysis/wav_zc_files_07102023/zc_files\LACI\
FILENAME	SPECIES	SP PERCENT	GROUP	GR PERCENT	TOTAL PULSES	DISC PROB	FOLDER
LACI_10_00000_000.zc	LACI	100	LOW	100	5	0.706874	LACI
LACI_11_00000_000.zc	LANO	87.5	LOW	100	8	0.617749	LACI
LACI_15_0_00000_000.zc	LACI	62.5	LOW	62.5	8	0.377533	LACI
LACI_17_00000_000.zc	LANO	71.4286	LOW	100	7	0.648139	LACI
LACI_28_00000_000.zc	LACI	71.4286	LOW	71.4286	7	0.433176	LACI
LACI_31_00000_000.zc	LACI	100	LOW	100	7	0.968653	LACI
LACI_32_00000_000.zc	LACI	100	LOW	100	7	0.968131	LACI
LACI_33_00000_000.zc	LACI	100	LOW	100	5	0.956656	LACI
LACI_34_00000_000.zc	LACI	100	LOW	100	9	0.970026	LACI
LACI_37_00000_000.zc	LACI	100	LOW	100	12	0.981368	LACI
LACI_42_00000_000.zc	LACI	85.7143	LOW	85.7143	7	0.711182	LACI
LACI_44_00000_000.zc	LACI	100	LOW	100	5	0.956216	LACI
LACI_46_00000_000.zc	LACI	100	LOW	100	5	0.956269	LACI
LACI_4_00000_000.zc	UNKN		LOW	100	5		LACI
LACI_53_00000_000.zc	LACI	100	LOW	100	7	0.966271	LACI
LACI_56_00000_000.zc	LACI	92.3077	LOW	100	13	0.688434	LACI
LACI_58_00000_000.zc	LACI	100	LOW	100	6	0.963523	LACI
LACI_5_00000_000.zc	LACI	66.6667	LOW	66.6667	6	0.398341	LACI
LACI_64_00000_000.zc	LACI	70	LOW	85	20	0.580146	LACI
LACI_68_00000_000.zc	LACI	100	LOW	100	11	0.979642	LACI
LACI_73_00000_000.zc	UNKN		LOW	100	9		LACI
LACI_78_00000_000.zc	LANO	52.6316	LOW	100	19	0.492374	LACI
LACI_79_00000_000.zc	LACI	68.75	LOW	68.75	16	0.465318	LACI
LACI_7_00000_000.zc	LACI	63.6364	LOW	90.9091	11	0.553363	LACI
LACI_81_00000_000.zc	LACI	71.4286	LOW	85.7143	7	0.578667	LACI
LACI_82_00000_000.zc	LACI	100	LOW	100	16	0.985233	LACI
LACI_83_00000_000.zc	LACI	84.6154	LOW	84.6154	13	0.698958	LACI
LACI_85_00000_000.zc	LANO	53.3333	LOW	100	15	0.390817	LACI
LACI_86_00000_000.zc	UNKN		LOW	100	9		LACI
LACI_87_00000_000.zc	LACI	66.6667	LOW	77.7778	9	0.494914	LACI
LACI_88_00000_000.zc	LANO	56.25	LOW	100	16	0.403713	LACI
LACI_89_00000_000.zc	LANO	80	LOW	100	10	0.74886	LACI
LACI_8_00000_000.zc	LANO	60	LOW	100	10	0.571474	LACI
LACI_90_00000_000.zc	UNKN		LOW	100	13		LACI
LACI_91_0_00000_000.zc	LACI	87.5	LOW	87.5	8	0.743943	LACI
LACI_94_00000_000.zc	UNKN		LOW	87.5	8		LACI
LACI_96_00000_000.zc	EPFU	100	LOW	100	5	0.916717	LACI
LACI_97_00000_000.zc	UNKN		LOW	100	10		LACI
LACI_98_00000_000.zc	LACI	85.7143	LOW	85.7143	7	0.7097	LACI
LACI_9_00000_000.zc	UNKN		LOW	100	10		LACI
IDENTIFICATION SUMMARY
ID	EPFU	LANO	LACI	UNKN		LOW	Total
N	1	7	25	7		40	40
%	2.5	17.5	62.5	17.5		100
MLE (p)	0.876404	0.000001	0.000001
HOURLY BREAKDOWN
TIME	EPFU	LANO	LABO	LACI	MYLE	MYLU	MYSE	MYSO	PESU	UNKN
6:00 pm	0	0	0	0	0	0	0	0	0	0
7:00 pm	0	0	0	0	0	0	0	0	0	0
8:00 pm	0	0	0	0	0	0	0	0	0	0
9:00 pm	0	0	0	0	0	0	0	0	0	0
10:00 pm	0	0	0	0	0	0	0	0	0	0
11:00 pm	0	0	0	0	0	0	0	0	0	0
12:00 am	0	0	0	0	0	0	0	0	0	0
1:00 am	0	0	0	0	0	0	0	0	0	0
2:00 am	0	0	0	0	0	0	0	0	0	0
3:00 am	0	0	0	0	0	0	0	0	0	0
4:00 am	0	0	0	0	0	0	0	0	0	0
5:00 am	0	0	0	0	0	0	0	0	0	0
6:00 am	0	0	0	0	0	0	0	0	0	0
7:00 am	0	0	0	0	0	0	0	0	0	0
TOTALS	0	0	0	0	0	0	0	0	0	0
g:/my drive/epri 2023/reanalysis/wav_zc_files_07102023/zc_files\LANO\
FILENAME	SPECIES	SP PERCENT	GROUP	GR PERCENT	TOTAL PULSES	DISC PROB	FOLDER
LANO_100_00000_000.zc	UNKN		LOW	100	9		LANO
LANO_101_00000_000.zc	LANO	100	LOW	100	6	0.447065	LANO
LANO_104_00000_000.zc	EPFU	66.6667	LOW	100	6	0.423349	LANO
LANO_105_00000_000.zc	EPFU	71.4286	LOW	100	14	0.475448	LANO
LANO_106_00000_000.zc	UNKN		LOW	100	10		LANO
LANO_108_00000_000.zc	LANO	100	LOW	100	6	0.898762	LANO
LANO_109_00000_000.zc	LANO	80	LOW	100	5	0.703691	LANO
LANO_10_00000_000.zc	LANO	100	LOW	100	10	0.976766	LANO
LANO_110_00000_000.zc	UNKN		LOW	100	17		LANO
LANO_111_00000_000.zc	EPFU	50	LOW	100	8	0.446082	LANO
LANO_113_00000_000.zc	UNKN		LOW	100	13		LANO
LANO_114_00000_000.zc	UNKN		LOW	100	10		LANO
LANO_115_00000_000.zc	UNKN		LOW	100	15		LANO
LANO_11_00000_000.zc	LANO	100	LOW	100	8	0.966598	LANO
LANO_12_00000_000.zc	LANO	100	LOW	100	6	0.962521	LANO
LANO_13_00000_000.zc	LANO	81.8182	LOW	100	11	0.798643	LANO
LANO_14_00000_000.zc	LANO	100	LOW	100	10	0.976247	LANO
LANO_16_00000_000.zc	LANO	90	LOW	100	10	0.875248	LANO
LANO_17_00000_000.zc	LANO	80	LOW	91.4286	35	0.720272	LANO
LANO_18_00000_000.zc	LANO	100	LOW	100	11	0.978392	LANO
LANO_19_00000_000.zc	LANO	57.1429	LOW	100	7	0.55315	LANO
LANO_1_00000_000.zc	LANO	85.7143	LOW	100	7	0.659245	LANO
LANO_20_00000_000.zc	LANO	57.1429	LOW	100	7	0.552896	LANO
LANO_21_00000_000.zc	LANO	80	LOW	100	20	0.771496	LANO
LANO_22_00000_000.zc	LANO	100	LOW	100	9	0.964625	LANO
LANO_23_00000_000.zc	LANO	78.9474	LOW	100	19	0.779093	LANO
LANO_24_00000_000.zc	LANO	100	LOW	100	16	0.983994	LANO
LANO_25_00000_000.zc	LANO	91.6667	LOW	100	12	0.892677	LANO
LANO_26_00000_000.zc	UNKN		LOW	95.2381	21		LANO
LANO_27_00000_000.zc	LANO	100	LOW	100	5	0.956275	LANO
LANO_28_00000_000.zc	LANO	56.6667	LOW	73.3333	30	0.366816	LANO
LANO_29_00000_000.zc	LANO	100	LOW	100	13	0.975413	LANO
LANO_30_00000_000.zc	LANO	81.25	LOW	100	16	0.781247	LANO
LANO_31_00000_000.zc	UNKN		LOW	100	12		LANO
LANO_32_00000_000.zc	EPFU	55.5556	LOW	100	9	0.440199	LANO
LANO_33_00000_000.zc	UNKN		LOW	100	11		LANO
LANO_34_00000_000.zc	LANO	100	LOW	100	5	0.934605	LANO
LANO_35_00000_000.zc	LANO	100	LOW	100	5	0.923583	LANO
LANO_36_00000_000.zc	LANO	87.5	LOW	100	8	0.795226	LANO
LANO_37_00000_000.zc	UNKN		LOW	100	10		LANO
LANO_38_00000_000.zc	LANO	83.3333	LOW	100	6	0.743058	LANO
LANO_39_00000_000.zc	LANO	71.4286	LOW	100	7	0.688639	LANO
LANO_3_00000_000.zc	UNKN		LOW	100	10		LANO
LANO_40_00000_000.zc	UNKN		LOW	100	13		LANO
LANO_43_00000_000.zc	LANO	100	LOW	100	6	0.720728	LANO
LANO_44_00000_000.zc	UNKN		LOW	100	13		LANO
LANO_49_00000_000.zc	LANO	100	LOW	100	5	0.936623	LANO
LANO_4_0_00000_000.zc	LANO	100	LOW	100	6	0.909352	LANO
LANO_50_00000_000.zc	LANO	83.3333	LOW	100	6	0.789458	LANO
LANO_53_00000_000.zc	EPFU	100	LOW	100	5	0.36555	LANO
LANO_56_00000_000.zc	LANO	100	LOW	100	5	0.945432	LANO
LANO_57_00000_000.zc	EPFU	90	LOW	100	10	0.428635	LANO
LANO_58_00000_000.zc	EPFU	100	LOW	100	17	0.531784	LANO
LANO_59_00000_000.zc	EPFU	78.5714	LOW	100	14	0.534477	LANO
LANO_5_00000_000.zc	LANO	100	LOW	100	5	0.93418	LANO
LANO_61_00000_000.zc	UNKN		LOW	100	14		LANO
LANO_62_00000_000.zc	UNKN		LOW	100	15		LANO
LANO_67_0_00000_000.zc	LACI	100	LOW	100	5	0.956654	LANO
LANO_71_00000_000.zc	EPFU	92.3077	LOW	100	13	0.432809	LANO
LANO_72_00000_000.zc	LANO	83.3333	LOW	100	6	0.785316	LANO
LANO_74_0_00000_000.zc	LANO	87.5	LOW	100	8	0.845743	LANO
LANO_75_0_00000_000.zc	UNKN		LOW	50	6		LANO
LANO_76_00000_000.zc	LANO	100	LOW	100	8	0.934465	LANO
LANO_78_00000_000.zc	UNKN		LOW	100	7		LANO
LANO_80_00000_000.zc	UNKN		LOW	100	24		LANO
LANO_81_00000_000.zc	LANO	100	LOW	100	8	0.971978	LANO
LANO_83_00000_000.zc	LANO	100	LOW	100	7	0.960462	LANO
LANO_85_00000_000.zc	LANO	100	LOW	100	6	0.950789	LANO
LANO_87_00000_000.zc	UNKN		LOW	100	11		LANO
LANO_88_00000_000.zc	EPFU	64	LOW	100	25	0.405564	LANO
LANO_89_00000_000.zc	EPFU	80	LOW	100	15	0.591731	LANO
LANO_8_0_00000_000.zc	UNKN		LOW	100	8		LANO
LANO_90_00000_000.zc	UNKN		LOW	100	16		LANO
LANO_91_00000_000.zc	EPFU	75	LOW	100	8	0.70951	LANO
LANO_92_00000_000.zc	EPFU	60	LOW	100	5	0.541834	LANO
LANO_93_00000_000.zc	LANO	100	LOW	100	5	0.950815	LANO
LANO_97_0_00000_000.zc	LANO	83.3333	LOW	100	6	0.787146	LANO
LANO_9_00000_000.zc	LANO	92.3077	LOW	92.3077	13	0.829907	LANO
IDENTIFICATION SUMMARY
ID	EPFU	LANO	LACI	UNKN		LOW	Total
N	13	43	1	21		78	78
%	16.6667	55.1282	1.28205	26.9231		100
MLE (p)	0.000424	0.000001	0.489896
HOURLY BREAKDOWN
TIME	EPFU	LANO	LABO	LACI	MYLE	MYLU	MYSE	MYSO	PESU	UNKN
6:00 pm	0	0	0	0	0	0	0	0	0	0
7:00 pm	0	0	0	0	0	0	0	0	0	0
8:00 pm	0	0	0	0	0	0	0	0	0	0
9:00 pm	0	0	0	0	0	0	0	0	0	0
10:00 pm	0	0	0	0	0	0	0	0	0	0
11:00 pm	0	0	0	0	0	0	0	0	0	0
12:00 am	0	0	0	0	0	0	0	0	0	0
1:00 am	0	0	0	0	0	0	0	0	0	0
2:00 am	0	0	0	0	0	0	0	0	0	0
3:00 am	0	0	0	0	0	0	0	0	0	0
4:00 am	0	0	0	0	0	0	0	0	0	0
5:00 am	0	0	0	0	0	0	0	0	0	0
6:00 am	0	0	0	0	0	0	0	0	0	0
7:00 am	0	0	0	0	0	0	0	0	0	0
TOTALS	0	0	0	0	0	0	0	0	0	0
g:/my drive/epri 2023/reanalysis/wav_zc_files_07102023/zc_files\MYLE\
FILENAME	SPECIES	SP PERCENT	GROUP	GR PERCENT	TOTAL PULSES	DISC PROB	FOLDER
MYLE_11_00000_000.zc	UNKN		MYOTIS	83.3333	6		MYLE
MYLE_12_00000_000.zc	MYLU	62.5	MYOTIS	62.5	8	0.379866	MYLE
MYLE_13_00000_000.zc	MYSE	71.4286	MYOTIS	100	7	0.557283	MYLE
MYLE_14_00000_000.zc	MYSO	75	MYOTIS	100	8	0.501006	MYLE
MYLE_15_00000_000.zc	MYSO	100	MYOTIS	100	10	0.946744	MYLE
MYLE_16_00000_000.zc	MYSO	80	MYOTIS	80	5	0.463998	MYLE
MYLE_21_00000_000.zc	MYLU	83.3333	MYOTIS	83.3333	6	0.506701	MYLE
MYLE_22_00000_000.zc	UNKN		MYOTIS	100	6		MYLE
MYLE_7_00000_000.zc	UNKN		MYOTIS	85.7143	7		MYLE
MYLE_9_00000_000.zc	MYSO	87.5	MYOTIS	100	8	0.8483	MYLE
IDENTIFICATION SUMMARY
ID	MYLU	MYSE	MYSO	UNKN		MYOTIS	Total
N	2	1	4	3		10	10
%	20	10	40	30		100
MLE (p)	0.002017	0.022753	0.000008
HOURLY BREAKDOWN
TIME	EPFU	LANO	LABO	LACI	MYLE	MYLU	MYSE	MYSO	PESU	UNKN
6:00 pm	0	0	0	0	0	0	0	0	0	0
7:00 pm	0	0	0	0	0	0	0	0	0	0
8:00 pm	0	0	0	0	0	0	0	0	0	0
9:00 pm	0	0	0	0	0	0	0	0	0	0
10:00 pm	0	0	0	0	0	0	0	0	0	0
11:00 pm	0	0	0	0	0	0	0	0	0	0
12:00 am	0	0	0	0	0	0	0	0	0	0
1:00 am	0	0	0	0	0	0	0	0	0	0
2:00 am	0	0	0	0	0	0	0	0	0	0
3:00 am	0	0	0	0	0	0	0	0	0	0
4:00 am	0	0	0	0	0	0	0	0	0	0
5:00 am	0	0	0	0	0	0	0	0	0	0
6:00 am	0	0	0	0	0	0	0	0	0	0
7:00 am	0	0	0	0	0	0	0	0	0	0
TOTALS	0	0	0	0	0	0	0	0	0	0
g:/my drive/epri 2023/reanalysis/wav_zc_files_07102023/zc_files\MYLU\
FILENAME	SPECIES	SP PERCENT	GROUP	GR PERCENT	TOTAL PULSES	DISC PROB	FOLDER
MYLU_100_00000_000.zc	UNKN		MYOTIS	75	8		MYLU
MYLU_102_00000_000.zc	MYLE	77.7778	MYOTIS	77.7778	9	0.499939	MYLU
MYLU_104_00000_000.zc	MYLE	77.7778	MYOTIS	77.7778	9	0.499939	MYLU
MYLU_105_00000_000.zc	UNKN		MYOTIS	87.5	8		MYLU
MYLU_106_00000_000.zc	UNKN		MYOTIS	87.5	8		MYLU
MYLU_107_00000_000.zc	MYLU	100	MYOTIS	100	5	0.884622	MYLU
MYLU_108_00000_000.zc	UNKN		MYOTIS	81.25	16		MYLU
MYLU_109_00000_000.zc	MYLU	80	MYOTIS	100	5	0.754632	MYLU
MYLU_110_00000_000.zc	MYLU	70	MYOTIS	90	10	0.608527	MYLU
MYLU_111_00000_000.zc	UNKN		MYOTIS	75	8		MYLU
MYLU_114_00000_000.zc	MYLU	66.6667	MYOTIS	88.8889	9	0.575713	MYLU
MYLU_116_00000_000.zc	MYLU	58.3333	MYOTIS	83.3333	12	0.456243	MYLU
MYLU_11_00000_000.zc	MYSO	58.3333	MYOTIS	100	12	0.466189	MYLU
MYLU_129_00000_000.zc	UNKN		MYOTIS	100	5		MYLU
MYLU_12_00000_000.zc	MYLU	60	MYOTIS	100	10	0.584463	MYLU
MYLU_130_00000_000.zc	LABO	90.9091	MID	90.9091	11	0.716382	MYLU
MYLU_132_00000_000.zc	UNKN		MYOTIS	100	8		MYLU
MYLU_138_00000_000.zc	MYSO	69.2308	MYOTIS	92.3077	13	0.607684	MYLU
MYLU_139_00000_000.zc	UNKN		MYOTIS	100	9		MYLU
MYLU_13_00000_000.zc	UNKN		MYOTIS	80	10		MYLU
MYLU_142_00000_000.zc	LABO	62.5	MID	62.5	8	0.367145	MYLU
MYLU_146_00000_000.zc	MYLU	66.6667	MYOTIS	88.8889	9	0.567357	MYLU
MYLU_147_00000_000.zc	MYSO	63.6364	MYOTIS	100	11	0.59458	MYLU
MYLU_14_00000_000.zc	MYLU	61.5385	MYOTIS	76.9231	13	0.459598	MYLU
MYLU_150_00000_000.zc	UNKN		MYOTIS	100	5		MYLU
MYLU_151_00000_000.zc	UNKN		MID	66.6667	9		MYLU
MYLU_152_00000_000.zc	MYLU	100	MYOTIS	100	5	0.873303	MYLU
MYLU_153_00000_000.zc	MYLU	50	MYOTIS	83.3333	12	0.398496	MYLU
MYLU_156_00000_000.zc	UNKN		MYOTIS	71.4286	7		MYLU
MYLU_158_00000_000.zc	UNKN		UNKN		6		MYLU
MYLU_159_00000_000.zc	MYLU	100	MYOTIS	100	5	0.852005	MYLU
MYLU_15_00000_000.zc	MYLU	58.3333	MYOTIS	83.3333	12	0.475926	MYLU
MYLU_160_00000_000.zc	UNKN		MYOTIS	70	10		MYLU
MYLU_164_00000_000.zc	UNKN		MID	84.6154	13		MYLU
MYLU_165_00000_000.zc	MYLU	57.1429	MYOTIS	85.7143	7	0.470134	MYLU
MYLU_167_00000_000.zc	MYSO	50	MYOTIS	87.5	8	0.41304	MYLU
MYLU_169_00000_000.zc	MYLU	78.5714	MYOTIS	78.5714	14	0.595497	MYLU
MYLU_16_00000_000.zc	UNKN		MID	64.2857	14		MYLU
MYLU_170_00000_000.zc	MYSO	54.5455	MYOTIS	100	11	0.377629	MYLU
MYLU_171_00000_000.zc	UNKN		MID	78.5714	14		MYLU
MYLU_172_00000_000.zc	UNKN		MYOTIS	73.3333	15		MYLU
MYLU_173_00000_000.zc	LABO	87.5	MID	87.5	8	0.713148	MYLU
MYLU_174_00000_000.zc	UNKN		MYOTIS	83.3333	12		MYLU
MYLU_175_00000_000.zc	MYLU	87.5	MYOTIS	100	8	0.834349	MYLU
MYLU_176_00000_000.zc	UNKN		MYOTIS	72.7273	11		MYLU
MYLU_178_00000_000.zc	UNKN		MYOTIS	100	13		MYLU
MYLU_17_00000_000.zc	MYLU	50	MYOTIS	87.5	8	0.42245	MYLU
MYLU_180_00000_000.zc	MYLU	46.1538	MYOTIS	84.6154	13	0.383311	MYLU
MYLU_181_00000_000.zc	MYLU	100	MYOTIS	100	10	0.849704	MYLU
MYLU_182_00000_000.zc	LABO	62.5	MID	62.5	8	0.372418	MYLU
MYLU_183_00000_000.zc	MYLU	76.9231	MYOTIS	84.6154	13	0.637396	MYLU
MYLU_184_00000_000.zc	UNKN		UNKN		19		MYLU
MYLU_185_00000_000.zc	MYLU	81.8182	MYOTIS	100	11	0.655465	MYLU
MYLU_186_00000_000.zc	UNKN		MYOTIS	60	5		MYLU
MYLU_187_00000_000.zc	MYSO	55.5556	MYOTIS	88.8889	9	0.468914	MYLU
MYLU_188_00000_000.zc	LABO	73.3333	MID	73.3333	15	0.424386	MYLU
MYLU_18_00000_000.zc	LABO	80	MID	80	10	0.537944	MYLU
MYLU_190_00000_000.zc	LABO	63.6364	MID	63.6364	11	0.389824	MYLU
MYLU_191_00000_000.zc	UNKN		MYOTIS	66.6667	6		MYLU
MYLU_192_00000_000.zc	UNKN		MID	53.8462	13		MYLU
MYLU_193_00000_000.zc	LABO	70	MID	70	10	0.472192	MYLU
MYLU_194_00000_000.zc	MYLU	50	MYOTIS	75	16	0.36815	MYLU
MYLU_195_00000_000.zc	MYLE	71.4286	MYOTIS	100	7	0.515043	MYLU
MYLU_196_00000_000.zc	UNKN		MID	46.1538	13		MYLU
MYLU_197_00000_000.zc	MYSO	70	MYOTIS	90	10	0.563224	MYLU
MYLU_198_00000_000.zc	MYLU	40	MYOTIS	100	15	0.393916	MYLU
MYLU_199_00000_000.zc	MYLU	60	MYOTIS	66.6667	15	0.392436	MYLU
MYLU_19_00000_000.zc	MYLU	58.3333	MYOTIS	66.6667	12	0.374589	MYLU
MYLU_1_00000_000.zc	MYLU	70.5882	MYOTIS	70.5882	17	0.490797	MYLU
MYLU_200_00000_000.zc	UNKN		MID	50	14		MYLU
MYLU_201_00000_000.zc	UNKN		MYOTIS	84.6154	13		MYLU
MYLU_202_00000_000.zc	UNKN		MYOTIS	84.6154	13		MYLU
MYLU_203_00000_000.zc	MYLU	84.6154	MYOTIS	92.3077	13	0.540612	MYLU
MYLU_204_00000_000.zc	UNKN		MYOTIS	78.5714	14		MYLU
MYLU_205_00000_000.zc	MYSO	72.7273	MYOTIS	100	11	0.377511	MYLU
MYLU_206_00000_000.zc	UNKN		MYOTIS	100	9		MYLU
MYLU_207_00000_000.zc	LABO	69.2308	MID	69.2308	13	0.470256	MYLU
MYLU_208_00000_000.zc	UNKN		MYOTIS	77.7778	9		MYLU
MYLU_209_00000_000.zc	MYLU	41.6667	MYOTIS	100	12	0.408888	MYLU
MYLU_210_00000_000.zc	UNKN		MYOTIS	63.6364	11		MYLU
MYLU_211_00000_000.zc	UNKN		MYOTIS	69.2308	13		MYLU
MYLU_212_00000_000.zc	UNKN		MYOTIS	84.6154	13		MYLU
MYLU_213_00000_000.zc	MYLU	60	MYOTIS	90	10	0.394205	MYLU
MYLU_214_00000_000.zc	LABO	61.5385	MID	61.5385	13	0.366916	MYLU
MYLU_215_00000_000.zc	UNKN		MYOTIS	64.2857	14		MYLU
MYLU_216_00000_000.zc	MYLU	70	MYOTIS	70	10	0.47492	MYLU
MYLU_217_00000_000.zc	MYLU	66.6667	MYOTIS	75	12	0.488842	MYLU
MYLU_218_00000_000.zc	LABO	76.9231	MID	84.6154	13	0.561967	MYLU
MYLU_219_00000_000.zc	LABO	76.9231	MID	84.6154	13	0.561967	MYLU
MYLU_21_00000_000.zc	UNKN		MID	40	10		MYLU
MYLU_220_00000_000.zc	UNKN		MYOTIS	87.5	8		MYLU
MYLU_221_00000_000.zc	LABO	87.5	MID	100	8	0.618562	MYLU
MYLU_222_00000_000.zc	UNKN		MID	55.5556	18		MYLU
MYLU_223_00000_000.zc	MYLU	66.6667	MYOTIS	66.6667	9	0.429672	MYLU
MYLU_224_00000_000.zc	MYLU	72.7273	MYOTIS	72.7273	11	0.480605	MYLU
MYLU_225_00000_000.zc	MYLU	60	MYOTIS	80	10	0.465483	MYLU
MYLU_226_00000_000.zc	LABO	100	MID	100	10	0.665429	MYLU
MYLU_227_00000_000.zc	MYLU	85.7143	MYOTIS	85.7143	7	0.504785	MYLU
MYLU_228_00000_000.zc	UNKN		MID	40	10		MYLU
MYLU_229_00000_000.zc	MYLU	69.2308	MYOTIS	69.2308	13	0.370155	MYLU
MYLU_230_00000_000.zc	MYLU	87.5	MYOTIS	87.5	8	0.740359	MYLU
MYLU_231_00000_000.zc	MYLU	58.8235	MYOTIS	70.5882	17	0.40963	MYLU
MYLU_233_00000_000.zc	MYLU	62.5	MYOTIS	62.5	8	0.373318	MYLU
MYLU_234_00000_000.zc	UNKN		MID	60	10		MYLU
MYLU_235_00000_000.zc	UNKN		MID	63.6364	11		MYLU
MYLU_236_00000_000.zc	MYLU	68.75	MYOTIS	68.75	16	0.440515	MYLU
MYLU_237_00000_000.zc	MYLU	81.8182	MYOTIS	81.8182	11	0.655354	MYLU
MYLU_23_00000_000.zc	UNKN		MYOTIS	100	12		MYLU
MYLU_240_00000_000.zc	UNKN		MID	53.3333	15		MYLU
MYLU_242_00000_000.zc	UNKN		MID	78.5714	14		MYLU
MYLU_243_00000_000.zc	UNKN		MID	58.3333	12		MYLU
MYLU_244_00000_000.zc	MYLU	76.9231	MYOTIS	76.9231	13	0.56205	MYLU
MYLU_245_00000_000.zc	MYLU	66.6667	MYOTIS	66.6667	9	0.424606	MYLU
MYLU_246_00000_000.zc	UNKN		MID	63.6364	11		MYLU
MYLU_247_00000_000.zc	LABO	85.7143	MID	85.7143	14	0.693895	MYLU
MYLU_248_00000_000.zc	MYLU	100	MYOTIS	100	10	0.92189	MYLU
MYLU_249_00000_000.zc	MYLU	60	MYOTIS	60	10	0.351986	MYLU
MYLU_24_00000_000.zc	UNKN		MYOTIS	77.7778	9		MYLU
MYLU_250_00000_000.zc	UNKN		MID	44.4444	9		MYLU
MYLU_251_00000_000.zc	MYLU	66.6667	MYOTIS	66.6667	9	0.418554	MYLU
MYLU_252_00000_000.zc	UNKN		MID	100	6		MYLU
MYLU_253_00000_000.zc	MYLU	63.6364	MYOTIS	63.6364	11	0.375861	MYLU
MYLU_254_00000_000.zc	MYLU	44.4444	MYOTIS	88.8889	9	0.372301	MYLU
MYLU_255_00000_000.zc	UNKN		MID	50	12		MYLU
MYLU_256_00000_000.zc	MYLU	81.25	MYOTIS	81.25	16	0.516753	MYLU
MYLU_257_00000_000.zc	MYLU	78.5714	MYOTIS	78.5714	14	0.559154	MYLU
MYLU_258_00000_000.zc	UNKN		MID	91.6667	12		MYLU
MYLU_25_00000_000.zc	UNKN		MYOTIS	58.3333	12		MYLU
MYLU_260_00000_000.zc	MYLU	71.4286	MYOTIS	71.4286	7	0.478987	MYLU
MYLU_261_00000_000.zc	UNKN		MID	69.2308	13		MYLU
MYLU_262_00000_000.zc	UNKN		MID	80	10		MYLU
MYLU_264_00000_000.zc	MYLU	75	MYOTIS	75	8	0.358121	MYLU
MYLU_265_00000_000.zc	UNKN		MID	63.6364	11		MYLU
MYLU_267_00000_000.zc	UNKN		UNKN		16		MYLU
MYLU_269_00000_000.zc	MYLU	66.6667	MYOTIS	88.8889	9	0.565258	MYLU
MYLU_26_00000_000.zc	MYLU	64.7059	MYOTIS	76.4706	17	0.486218	MYLU
MYLU_271_00000_000.zc	UNKN		MID	61.5385	13		MYLU
MYLU_273_00000_000.zc	UNKN		MYOTIS	62.5	16		MYLU
MYLU_274_00000_000.zc	MYLU	80	MYOTIS	80	15	0.625882	MYLU
MYLU_275_00000_000.zc	MYLU	80	MYOTIS	80	10	0.595893	MYLU
MYLU_276_00000_000.zc	MYLU	76.4706	MYOTIS	76.4706	17	0.540416	MYLU
MYLU_277_00000_000.zc	MYLU	100	MYOTIS	100	8	0.956373	MYLU
MYLU_278_00000_000.zc	MYLU	80	MYOTIS	80	15	0.53774	MYLU
MYLU_279_00000_000.zc	UNKN		MID	66.6667	6		MYLU
MYLU_27_00000_000.zc	UNKN		MYOTIS	71.4286	14		MYLU
MYLU_280_00000_000.zc	UNKN		MID	70	10		MYLU
MYLU_281_00000_000.zc	UNKN		MYOTIS	71.4286	14		MYLU
MYLU_282_00000_000.zc	MYLU	70	MYOTIS	90	10	0.60997	MYLU
MYLU_283_00000_000.zc	UNKN		MYOTIS	58.3333	12		MYLU
MYLU_284_00000_000.zc	MYLU	60	MYOTIS	80	5	0.457328	MYLU
MYLU_285_00000_000.zc	LABO	100	MID	100	12	0.953209	MYLU
MYLU_287_00000_000.zc	MYLU	57.1429	MYOTIS	85.7143	14	0.479565	MYLU
MYLU_288_00000_000.zc	UNKN		MYOTIS	100	6		MYLU
MYLU_289_00000_000.zc	MYLU	80	MYOTIS	80	15	0.539972	MYLU
MYLU_28_00000_000.zc	UNKN		MID	55	20		MYLU
MYLU_290_00000_000.zc	MYLU	80	MYOTIS	80	10	0.624242	MYLU
MYLU_291_00000_000.zc	UNKN		MYOTIS	50	12		MYLU
MYLU_292_00000_000.zc	UNKN		MID	60	10		MYLU
MYLU_293_00000_000.zc	UNKN		MID	58.3333	12		MYLU
MYLU_294_00000_000.zc	MYLU	76.9231	MYOTIS	76.9231	13	0.385947	MYLU
MYLU_295_00000_000.zc	UNKN		MID	83.3333	12		MYLU
MYLU_297_00000_000.zc	MYLU	66.6667	MYOTIS	73.3333	15	0.413716	MYLU
MYLU_298_00000_000.zc	UNKN		MID	56.25	16		MYLU
MYLU_299_00000_000.zc	MYLU	66.6667	MYOTIS	73.3333	15	0.413716	MYLU
MYLU_29_00000_000.zc	UNKN		MYOTIS	78.5714	14		MYLU
MYLU_2_00000_000.zc	UNKN		MYOTIS	100	21		MYLU
MYLU_300_00000_000.zc	UNKN		MID	72.7273	11		MYLU
MYLU_302_00000_000.zc	MYLU	58.8235	MYOTIS	76.4706	17	0.440505	MYLU
MYLU_303_00000_000.zc	UNKN		MYOTIS	75	8		MYLU
MYLU_304_00000_000.zc	MYLU	66.6667	MYOTIS	66.6667	9	0.420641	MYLU
MYLU_305_00000_000.zc	MYLU	100	MYOTIS	100	9	0.970682	MYLU
MYLU_307_00000_000.zc	UNKN		MYOTIS	88.8889	9		MYLU
MYLU_308_00000_000.zc	MYLU	60	MYOTIS	70	10	0.364539	MYLU
MYLU_309_00000_000.zc	MYLU	53.3333	MYOTIS	73.3333	15	0.384033	MYLU
MYLU_310_00000_000.zc	MYLU	91.6667	MYOTIS	91.6667	12	0.788292	MYLU
MYLU_311_00000_000.zc	MYLU	72.7273	MYOTIS	81.8182	11	0.582896	MYLU
MYLU_312_00000_000.zc	UNKN		MYOTIS	60	10		MYLU
MYLU_313_00000_000.zc	MYLU	100	MYOTIS	100	6	0.84963	MYLU
MYLU_314_00000_000.zc	MYLU	85.7143	MYOTIS	85.7143	14	0.59262	MYLU
MYLU_316_00000_000.zc	MYLU	72.7273	MYOTIS	81.8182	11	0.582896	MYLU
MYLU_317_00000_000.zc	UNKN		MID	72.7273	11		MYLU
MYLU_319_00000_000.zc	UNKN		MID	63.6364	11		MYLU
MYLU_31_00000_000.zc	UNKN		MID	57.1429	14		MYLU
MYLU_320_00000_000.zc	UNKN		MID	46.1538	13		MYLU
MYLU_322_00000_000.zc	UNKN		MYOTIS	55.5556	9		MYLU
MYLU_324_00000_000.zc	UNKN		MID	41.6667	12		MYLU
MYLU_326_00000_000.zc	UNKN		MID	53.8462	13		MYLU
MYLU_327_00000_000.zc	UNKN		MYOTIS	66.6667	15		MYLU
MYLU_328_00000_000.zc	MYLU	90.9091	MYOTIS	90.9091	11	0.631089	MYLU
MYLU_329_00000_000.zc	MYLU	92.3077	MYOTIS	92.3077	13	0.736538	MYLU
MYLU_32_00000_000.zc	MYLU	88.8889	MYOTIS	100	9	0.834099	MYLU
MYLU_330_00000_000.zc	MYLU	75	MYOTIS	75	16	0.550179	MYLU
MYLU_331_00000_000.zc	MYLU	80	MYOTIS	80	5	0.437303	MYLU
MYLU_332_00000_000.zc	MYLU	78.5714	MYOTIS	78.5714	14	0.497919	MYLU
MYLU_333_00000_000.zc	MYLU	84.6154	MYOTIS	84.6154	13	0.671276	MYLU
MYLU_334_00000_000.zc	MYLU	87.5	MYOTIS	87.5	16	0.688333	MYLU
MYLU_335_00000_000.zc	MYLU	50	MYOTIS	75	8	0.364197	MYLU
MYLU_336_00000_000.zc	MYLU	80	MYOTIS	80	5	0.601194	MYLU
MYLU_338_00000_000.zc	LABO	80	MID	80	5	0.560837	MYLU
MYLU_33_00000_000.zc	UNKN		MID	46.6667	15		MYLU
MYLU_340_00000_000.zc	LABO	75	MID	75	8	0.48267	MYLU
MYLU_341_00000_000.zc	UNKN		MID	80	5		MYLU
MYLU_343_00000_000.zc	UNKN		MID	88.8889	9		MYLU
MYLU_344_00000_000.zc	LABO	78.5714	MID	92.8571	14	0.62494	MYLU
MYLU_345_00000_000.zc	MYLU	75	MYOTIS	100	8	0.727081	MYLU
MYLU_346_00000_000.zc	UNKN		MID	60	5		MYLU
MYLU_34_00000_000.zc	UNKN		MID	43.75	16		MYLU
MYLU_350_00000_000.zc	MYLU	94.4444	MYOTIS	94.4444	18	0.869801	MYLU
MYLU_351_00000_000.zc	UNKN		MYOTIS	100	8		MYLU
MYLU_352_00000_000.zc	MYSO	66.6667	MYOTIS	88.8889	9	0.470047	MYLU
MYLU_353_00000_000.zc	UNKN		MYOTIS	54.5455	11		MYLU
MYLU_354_00000_000.zc	MYSO	62.5	MYOTIS	87.5	8	0.525729	MYLU
MYLU_355_00000_000.zc	MYSO	46.1538	MYOTIS	84.6154	13	0.380914	MYLU
MYLU_357_00000_000.zc	MYSO	88.8889	MYOTIS	100	9	0.865455	MYLU
MYLU_358_00000_000.zc	LABO	61.5385	MID	61.5385	13	0.366341	MYLU
MYLU_359_00000_000.zc	MYSO	100	MYOTIS	100	8	0.562223	MYLU
MYLU_35_00000_000.zc	MYLU	88.2353	MYOTIS	94.1176	17	0.815734	MYLU
MYLU_360_00000_000.zc	MYLU	77.7778	MYOTIS	77.7778	9	0.578566	MYLU
MYLU_361_00000_000.zc	MYSO	83.3333	MYOTIS	100	6	0.504121	MYLU
MYLU_362_00000_000.zc	UNKN		MYOTIS	70	20		MYLU
MYLU_363_00000_000.zc	MYSO	83.3333	MYOTIS	100	6	0.598174	MYLU
MYLU_364_00000_000.zc	UNKN		MYOTIS	85.7143	14		MYLU
MYLU_365_00000_000.zc	MYSO	56.25	MYOTIS	93.75	16	0.509401	MYLU
MYLU_366_00000_000.zc	MYLU	85.7143	MYOTIS	85.7143	14	0.717904	MYLU
MYLU_367_00000_000.zc	MYSO	100	MYOTIS	100	6	0.821884	MYLU
MYLU_368_00000_000.zc	MYSO	57.1429	MYOTIS	71.4286	7	0.388674	MYLU
MYLU_369_00000_000.zc	UNKN		MYOTIS	100	8		MYLU
MYLU_370_00000_000.zc	MYLU	58.3333	MYOTIS	75	12	0.378638	MYLU
MYLU_371_00000_000.zc	MYSO	83.3333	MYOTIS	91.6667	12	0.62458	MYLU
MYLU_372_00000_000.zc	MYSO	50	MYOTIS	83.3333	6	0.394726	MYLU
MYLU_373_00000_000.zc	UNKN		MYOTIS	88.8889	9		MYLU
MYLU_374_00000_000.zc	MYSO	77.7778	MYOTIS	100	9	0.65896	MYLU
MYLU_375_00000_000.zc	MYLU	85.7143	MYOTIS	85.7143	7	0.642601	MYLU
MYLU_376_00000_000.zc	UNKN		MYOTIS	58.3333	12		MYLU
MYLU_377_00000_000.zc	MYSO	71.4286	MYOTIS	100	7	0.68593	MYLU
MYLU_378_00000_000.zc	MYSO	71.4286	MYOTIS	100	7	0.68593	MYLU
MYLU_380_00000_000.zc	MYSE	60	MYOTIS	80	10	0.431493	MYLU
MYLU_381_00000_000.zc	UNKN		MYOTIS	100	9		MYLU
MYLU_383_00000_000.zc	MYSE	83.3333	MYOTIS	100	6	0.774982	MYLU
MYLU_384_00000_000.zc	UNKN		MID	36.8421	19		MYLU
MYLU_38_00000_000.zc	MYSO	100	MYOTIS	100	6	0.850027	MYLU
MYLU_39_00000_000.zc	MYLU	66.6667	MYOTIS	75	12	0.389717	MYLU
MYLU_3_00000_000.zc	MYLU	76.4706	MYOTIS	76.4706	17	0.550187	MYLU
MYLU_40_00000_000.zc	MYSE	62.5	MYOTIS	100	8	0.368748	MYLU
MYLU_41_00000_000.zc	MYLU	100	MYOTIS	100	7	0.945759	MYLU
MYLU_43_00000_000.zc	UNKN		MYOTIS	37.5	8		MYLU
MYLU_45_00000_000.zc	UNKN		MYOTIS	42.8571	7		MYLU
MYLU_46_00000_000.zc	MYLU	85.7143	MYOTIS	100	14	0.841358	MYLU
MYLU_47_00000_000.zc	UNKN		MYOTIS	66.6667	9		MYLU
MYLU_48_00000_000.zc	MYLU	55.5556	MYOTIS	72.2222	18	0.396177	MYLU
MYLU_49_00000_000.zc	UNKN		MYOTIS	75	12		MYLU
MYLU_4_00000_000.zc	MYLU	76.4706	MYOTIS	76.4706	17	0.574669	MYLU
MYLU_50_00000_000.zc	UNKN		MYOTIS	47.0588	17		MYLU
MYLU_51_00000_000.zc	MYLU	58.3333	MYOTIS	75	12	0.423008	MYLU
MYLU_52_00000_000.zc	MYSO	71.4286	MYOTIS	85.7143	7	0.591651	MYLU
MYLU_54_00000_000.zc	MYLE	83.3333	MYOTIS	83.3333	6	0.430546	MYLU
MYLU_55_00000_000.zc	UNKN		MYOTIS	42.8571	7		MYLU
MYLU_56_00000_000.zc	UNKN		MYOTIS	42.8571	7		MYLU
MYLU_58_00000_000.zc	MYSO	45.4545	MYOTIS	100	11	0.398172	MYLU
MYLU_59_00000_000.zc	UNKN		MYOTIS	60	5		MYLU
MYLU_60_00000_000.zc	UNKN		MYOTIS	83.3333	6		MYLU
MYLU_61_00000_000.zc	MYLU	64.2857	MYOTIS	71.4286	14	0.451453	MYLU
MYLU_62_00000_000.zc	UNKN		MYOTIS	88.8889	9		MYLU
MYLU_63_00000_000.zc	UNKN		MYOTIS	90	10		MYLU
MYLU_64_00000_000.zc	UNKN		MYOTIS	57.1429	7		MYLU
MYLU_65_00000_000.zc	UNKN		MYOTIS	90.9091	11		MYLU
MYLU_66_00000_000.zc	MYLU	52.9412	MYOTIS	82.3529	17	0.429951	MYLU
MYLU_67_00000_000.zc	UNKN		MYOTIS	83.3333	6		MYLU
MYLU_68_00000_000.zc	UNKN		MYOTIS	66.6667	9		MYLU
MYLU_69_00000_000.zc	UNKN		MYOTIS	62.5	8		MYLU
MYLU_6_00000_000.zc	UNKN		MID	57.1429	7		MYLU
MYLU_71_00000_000.zc	UNKN		MYOTIS	100	7		MYLU
MYLU_72_00000_000.zc	UNKN		MID	58.3333	12		MYLU
MYLU_73_00000_000.zc	UNKN		MYOTIS	100	9		MYLU
MYLU_75_00000_000.zc	MYLU	83.3333	MYOTIS	83.3333	6	0.669173	MYLU
MYLU_76_00000_000.zc	MYSO	88.8889	MYOTIS	88.8889	9	0.661221	MYLU
MYLU_77_00000_000.zc	UNKN		MYOTIS	78.5714	14		MYLU
MYLU_78_00000_000.zc	MYLU	50	MYOTIS	100	10	0.397688	MYLU
MYLU_79_00000_000.zc	MYSO	50	MYOTIS	83.3333	6	0.360952	MYLU
MYLU_7_00000_000.zc	MYLU	66.6667	MYOTIS	66.6667	12	0.436209	MYLU
MYLU_80_00000_000.zc	UNKN		MYOTIS	80	5		MYLU
MYLU_81_00000_000.zc	UNKN		MYOTIS	100	6		MYLU
MYLU_82_00000_000.zc	MYLU	55.5556	MYOTIS	77.7778	9	0.419969	MYLU
MYLU_84_00000_000.zc	UNKN		MID	53.8462	13		MYLU
MYLU_85_00000_000.zc	MYSO	66.6667	MYOTIS	100	6	0.642342	MYLU
MYLU_86_00000_000.zc	MYLU	81.8182	MYOTIS	90.9091	11	0.728433	MYLU
MYLU_87_00000_000.zc	MYSO	80	MYOTIS	80	5	0.516523	MYLU
MYLU_88_00000_000.zc	UNKN		UNKN		5		MYLU
MYLU_89_00000_000.zc	MYLU	43.75	MYOTIS	87.5	16	0.377436	MYLU
MYLU_8_00000_000.zc	MYLU	75	MYOTIS	75	12	0.552077	MYLU
MYLU_90_00000_000.zc	UNKN		MYOTIS	90.9091	11		MYLU
MYLU_93_00000_000.zc	UNKN		MYOTIS	100	6		MYLU
MYLU_94_00000_000.zc	UNKN		MYOTIS	70	10		MYLU
MYLU_95_00000_000.zc	MYLU	66.6667	MYOTIS	66.6667	12	0.435411	MYLU
MYLU_99_00000_000.zc	UNKN		MID	50	16		MYLU
IDENTIFICATION SUMMARY
ID	LABO	MYLE	MYLU	MYSE	MYSO	UNKN		MID	MYOTIS	UNKN	Total
N	20	4	110	3	30	128		68	223	4	295
%	6.77966	1.35593	37.2881	1.01695	10.1695	43.3898		23.0508	75.5932	1.35593
MLE (p)	0.000001	0.000743	0.000001	0.008118	0.000001
HOURLY BREAKDOWN
TIME	EPFU	LANO	LABO	LACI	MYLE	MYLU	MYSE	MYSO	PESU	UNKN
6:00 pm	0	0	0	0	0	0	0	0	0	0
7:00 pm	0	0	0	0	0	0	0	0	0	0
8:00 pm	0	0	0	0	0	0	0	0	0	0
9:00 pm	0	0	0	0	0	0	0	0	0	0
10:00 pm	0	0	0	0	0	0	0	0	0	0
11:00 pm	0	0	0	0	0	0	0	0	0	0
12:00 am	0	0	0	0	0	0	0	0	0	0
1:00 am	0	0	0	0	0	0	0	0	0	0
2:00 am	0	0	0	0	0	0	0	0	0	0
3:00 am	0	0	0	0	0	0	0	0	0	0
4:00 am	0	0	0	0	0	0	0	0	0	0
5:00 am	0	0	0	0	0	0	0	0	0	0
6:00 am	0	0	0	0	0	0	0	0	0	0
7:00 am	0	0	0	0	0	0	0	0	0	0
TOTALS	0	0	0	0	0	0	0	0	0	0
g:/my drive/epri 2023/reanalysis/wav_zc_files_07102023/zc_files\MYSE\
FILENAME	SPECIES	SP PERCENT	GROUP	GR PERCENT	TOTAL PULSES	DISC PROB	FOLDER
MYSE_10_00000_000.zc	UNKN		MID	57.1429	7		MYSE
MYSE_16_00000_000.zc	UNKN		MYOTIS	66.6667	6		MYSE
MYSE_17_00000_000.zc	UNKN		MYOTIS	66.6667	6		MYSE
MYSE_18_00000_000.zc	MYSO	66.6667	MYOTIS	83.3333	6	0.507962	MYSE
MYSE_1_00000_000.zc	UNKN		MID	40	5		MYSE
MYSE_21_00000_000.zc	MYSO	80	MYOTIS	100	5	0.756469	MYSE
MYSE_24_00000_000.zc	UNKN		MID	38.4615	13		MYSE
MYSE_26_00000_000.zc	LABO	69.2308	MID	69.2308	13	0.464871	MYSE
MYSE_27_00000_000.zc	UNKN		MYOTIS	75	8		MYSE
MYSE_28_00000_000.zc	UNKN		MYOTIS	60	10		MYSE
MYSE_29_00000_000.zc	UNKN		MYOTIS	75	12		MYSE
MYSE_2_00000_000.zc	UNKN		MYOTIS	40	5		MYSE
MYSE_34_00000_000.zc	UNKN		MYOTIS	100	5		MYSE
MYSE_35_00000_000.zc	UNKN		MYOTIS	85.7143	14		MYSE
MYSE_39_00000_000.zc	MYSO	100	MYOTIS	100	8	0.972449	MYSE
MYSE_3_00000_000.zc	MYSO	87.5	MYOTIS	87.5	8	0.744541	MYSE
MYSE_40_00000_000.zc	MYSO	66.6667	MYOTIS	100	9	0.635545	MYSE
MYSE_42_00000_000.zc	UNKN		MID	54.5455	11		MYSE
MYSE_44_00000_000.zc	UNKN		MID	58.3333	12		MYSE
MYSE_45_00000_000.zc	UNKN		MID	52.9412	17		MYSE
MYSE_46_00000_000.zc	MYSO	80	MYOTIS	100	5	0.708463	MYSE
MYSE_48_00000_000.zc	UNKN		MYOTIS	50	8		MYSE
MYSE_4_00000_000.zc	UNKN		MYOTIS	69.2308	13		MYSE
MYSE_55_00000_000.zc	UNKN		MYOTIS	66.6667	9		MYSE
MYSE_56_00000_000.zc	MYSO	90	MYOTIS	100	10	0.873743	MYSE
MYSE_57_00000_000.zc	MYSE	80	MYOTIS	80	10	0.625799	MYSE
MYSE_6_00000_000.zc	MYLU	66.6667	MYOTIS	66.6667	6	0.428273	MYSE
MYSE_7_00000_000.zc	UNKN		MYOTIS	55.5556	9		MYSE
MYSE_9_00000_000.zc	UNKN		MYOTIS	60	5		MYSE
IDENTIFICATION SUMMARY
ID	LABO	MYLU	MYSE	MYSO	UNKN		MID	MYOTIS	Total
N	1	1	1	7	19		7	22	29
%	3.44828	3.44828	3.44828	24.1379	65.5172		24.1379	75.8621
MLE (p)	0.036970	0.100970	0.022460	0.000001
HOURLY BREAKDOWN
TIME	EPFU	LANO	LABO	LACI	MYLE	MYLU	MYSE	MYSO	PESU	UNKN
6:00 pm	0	0	0	0	0	0	0	0	0	0
7:00 pm	0	0	0	0	0	0	0	0	0	0
8:00 pm	0	0	0	0	0	0	0	0	0	0
9:00 pm	0	0	0	0	0	0	0	0	0	0
10:00 pm	0	0	0	0	0	0	0	0	0	0
11:00 pm	0	0	0	0	0	0	0	0	0	0
12:00 am	0	0	0	0	0	0	0	0	0	0
1:00 am	0	0	0	0	0	0	0	0	0	0
2:00 am	0	0	0	0	0	0	0	0	0	0
3:00 am	0	0	0	0	0	0	0	0	0	0
4:00 am	0	0	0	0	0	0	0	0	0	0
5:00 am	0	0	0	0	0	0	0	0	0	0
6:00 am	0	0	0	0	0	0	0	0	0	0
7:00 am	0	0	0	0	0	0	0	0	0	0
TOTALS	0	0	0	0	0	0	0	0	0	0
g:/my drive/epri 2023/reanalysis/wav_zc_files_07102023/zc_files\MYSO\
FILENAME	SPECIES	SP PERCENT	GROUP	GR PERCENT	TOTAL PULSES	DISC PROB	FOLDER
MYSO_10_00000_000.zc	MYSE	77.7778	MYOTIS	88.8889	9	0.639545	MYSO
MYSO_11_00000_000.zc	UNKN		MID	55.5556	9		MYSO
MYSO_12_00000_000.zc	MYSE	90.9091	MYOTIS	100	11	0.890673	MYSO
MYSO_13_00000_000.zc	UNKN		MYOTIS	71.4286	7		MYSO
MYSO_14_00000_000.zc	UNKN		MID	35.7143	14		MYSO
MYSO_15_00000_000.zc	MYSE	83.3333	MYOTIS	100	6	0.801632	MYSO
MYSO_17_00000_000.zc	UNKN		MYOTIS	56	25		MYSO
MYSO_18_00000_000.zc	UNKN		MYOTIS	66.6667	6		MYSO
MYSO_19_00000_000.zc	UNKN		MID	43.75	16		MYSO
MYSO_1_00000_000.zc	MYSE	84.6154	MYOTIS	100	13	0.671265	MYSO
MYSO_20_00000_000.zc	MYSO	75	MYOTIS	100	20	0.726324	MYSO
MYSO_21_00000_000.zc	LABO	72.7273	MID	72.7273	11	0.507161	MYSO
MYSO_22_00000_000.zc	MYLU	76.1905	MYOTIS	76.1905	21	0.574248	MYSO
MYSO_23_00000_000.zc	UNKN		MYOTIS	66.6667	9		MYSO
MYSO_24_00000_000.zc	UNKN		MYOTIS	58.3333	12		MYSO
MYSO_25_00000_000.zc	UNKN		MID	40	10		MYSO
MYSO_26_00000_000.zc	UNKN		MID	45.4545	11		MYSO
MYSO_28_00000_000.zc	MYLU	63.6364	MYOTIS	63.6364	11	0.39415	MYSO
MYSO_2_00000_000.zc	UNKN		MYOTIS	84.6154	13		MYSO
MYSO_31_00000_000.zc	LABO	91.6667	MID	91.6667	12	0.737347	MYSO
MYSO_5_00000_000.zc	MYSO	50	MYOTIS	90	10	0.439885	MYSO
MYSO_6_00000_000.zc	MYSO	66.6667	MYOTIS	100	6	0.642392	MYSO
MYSO_9_00000_000.zc	MYSE	92.8571	MYOTIS	92.8571	14	0.835825	MYSO
IDENTIFICATION SUMMARY
ID	LABO	MYLU	MYSE	MYSO	UNKN		MID	MYOTIS	Total
N	2	2	5	3	11		7	16	23
%	8.69565	8.69565	21.7391	13.0435	47.8261		30.4348	69.5652
MLE (p)	0.002503	0.001211	0.000001	0.001106
HOURLY BREAKDOWN
TIME	EPFU	LANO	LABO	LACI	MYLE	MYLU	MYSE	MYSO	PESU	UNKN
6:00 pm	0	0	0	0	0	0	0	0	0	0
7:00 pm	0	0	0	0	0	0	0	0	0	0
8:00 pm	0	0	0	0	0	0	0	0	0	0
9:00 pm	0	0	0	0	0	0	0	0	0	0
10:00 pm	0	0	0	0	0	0	0	0	0	0
11:00 pm	0	0	0	0	0	0	0	0	0	0
12:00 am	0	0	0	0	0	0	0	0	0	0
1:00 am	0	0	0	0	0	0	0	0	0	0
2:00 am	0	0	0	0	0	0	0	0	0	0
3:00 am	0	0	0	0	0	0	0	0	0	0
4:00 am	0	0	0	0	0	0	0	0	0	0
5:00 am	0	0	0	0	0	0	0	0	0	0
6:00 am	0	0	0	0	0	0	0	0	0	0
7:00 am	0	0	0	0	0	0	0	0	0	0
TOTALS	0	0	0	0	0	0	0	0	0	0
g:/my drive/epri 2023/reanalysis/wav_zc_files_07102023/zc_files\NOTABAT\
FILENAME	SPECIES	SP PERCENT	GROUP	GR PERCENT	TOTAL PULSES	DISC PROB	FOLDER
NOISE_335_00000_000.zc	UNKN		LOW	72.7273	11		NOTABAT
NOISE_368_00000_000.zc	MYSE	100	MYOTIS	100	7	0.968654	NOTABAT
IDENTIFICATION SUMMARY
ID	MYSE	UNKN		LOW	MYOTIS	Total
N	1	1		1	1	2
%	50	50		50	50
MLE (p)	0.021522
HOURLY BREAKDOWN
TIME	EPFU	LANO	LABO	LACI	MYLE	MYLU	MYSE	MYSO	PESU	UNKN
6:00 pm	0	0	0	0	0	0	0	0	0	0
7:00 pm	0	0	0	0	0	0	0	0	0	0
8:00 pm	0	0	0	0	0	0	0	0	0	0
9:00 pm	0	0	0	0	0	0	0	0	0	0
10:00 pm	0	0	0	0	0	0	0	0	0	0
11:00 pm	0	0	0	0	0	0	0	0	0	0
12:00 am	0	0	0	0	0	0	0	0	0	0
1:00 am	0	0	0	0	0	0	0	0	0	0
2:00 am	0	0	0	0	0	0	0	0	0	0
3:00 am	0	0	0	0	0	0	0	0	0	0
4:00 am	0	0	0	0	0	0	0	0	0	0
5:00 am	0	0	0	0	0	0	0	0	0	0
6:00 am	0	0	0	0	0	0	0	0	0	0
7:00 am	0	0	0	0	0	0	0	0	0	0
TOTALS	0	0	0	0	0	0	0	0	0	0
g:/my drive/epri 2023/reanalysis/wav_zc_files_07102023/zc_files\PESU\
FILENAME	SPECIES	SP PERCENT	GROUP	GR PERCENT	TOTAL PULSES	DISC PROB	FOLDER
PESU_100_00000_000.zc	PESU	71.4286	MID	100	7	0.691127	PESU
PESU_101_00000_000.zc	UNKN		MID	100	6		PESU
PESU_105_00000_000.zc	PESU	66.6667	MID	100	9	0.650126	PESU
PESU_10_00000_000.zc	PESU	92.3077	MID	100	13	0.89734	PESU
PESU_111_00000_000.zc	PESU	100	MID	100	5	0.955442	PESU
PESU_112_00000_000.zc	PESU	100	MID	100	7	0.964891	PESU
PESU_113_00000_000.zc	PESU	80	MID	80	5	0.6071	PESU
PESU_114_00000_000.zc	UNKN		MID	80	15		PESU
PESU_115_00000_000.zc	PESU	100	MID	100	10	0.947613	PESU
PESU_116_00000_000.zc	PESU	100	MID	100	10	0.953014	PESU
PESU_11_00000_000.zc	PESU	100	MID	100	5	0.953125	PESU
PESU_12_00000_000.zc	PESU	83.3333	MID	100	6	0.799543	PESU
PESU_13_00000_000.zc	PESU	100	MID	100	8	0.967892	PESU
PESU_14_00000_000.zc	PESU	100	MID	100	8	0.952933	PESU
PESU_15_00000_000.zc	PESU	100	MID	100	11	0.975317	PESU
PESU_16_00000_000.zc	PESU	100	MID	100	11	0.966379	PESU
PESU_17_00000_000.zc	PESU	100	MID	100	5	0.926618	PESU
PESU_18_00000_000.zc	PESU	85.7143	MID	85.7143	7	0.696214	PESU
PESU_19_00000_000.zc	PESU	100	MID	100	8	0.958983	PESU
PESU_1_00000_000.zc	PESU	84.6154	MID	100	13	0.809252	PESU
PESU_20_00000_000.zc	PESU	100	MID	100	10	0.971941	PESU
PESU_22_00000_000.zc	PESU	100	MID	100	12	0.977901	PESU
PESU_23_00000_000.zc	PESU	100	MID	100	9	0.969163	PESU
PESU_24_00000_000.zc	PESU	100	MID	100	9	0.965495	PESU
PESU_25_00000_000.zc	PESU	100	MID	100	9	0.967659	PESU
PESU_26_00000_000.zc	PESU	100	MID	100	8	0.955156	PESU
PESU_28_00000_000.zc	PESU	87.5	MID	87.5	8	0.731882	PESU
PESU_29_00000_000.zc	UNKN		MID	60	5		PESU
PESU_2_00000_000.zc	UNKN		MID	58.3333	12		PESU
PESU_30_00000_000.zc	PESU	100	MID	100	7	0.955046	PESU
PESU_31_00000_000.zc	PESU	57.1429	MID	85.7143	7	0.459596	PESU
PESU_32_00000_000.zc	PESU	100	MID	100	5	0.95107	PESU
PESU_33_00000_000.zc	PESU	100	MID	100	13	0.968859	PESU
PESU_34_00000_000.zc	PESU	100	MID	100	12	0.96456	PESU
PESU_35_00000_000.zc	PESU	100	MID	100	6	0.942821	PESU
PESU_36_00000_000.zc	PESU	100	MID	100	8	0.96627	PESU
PESU_37_00000_000.zc	PESU	100	MID	100	8	0.966766	PESU
PESU_38_00000_000.zc	PESU	100	MID	100	7	0.962666	PESU
PESU_39_00000_000.zc	PESU	100	MID	100	11	0.973453	PESU
PESU_3_00000_000.zc	PESU	75	MID	81.25	16	0.573328	PESU
PESU_40_00000_000.zc	PESU	100	MID	100	7	0.95172	PESU
PESU_41_00000_000.zc	PESU	100	MID	100	7	0.959745	PESU
PESU_42_00000_000.zc	PESU	91.6667	MID	100	12	0.897333	PESU
PESU_43_00000_000.zc	PESU	100	MID	100	6	0.962499	PESU
PESU_44_00000_000.zc	PESU	100	MID	100	10	0.974572	PESU
PESU_45_00000_000.zc	PESU	80	MID	100	10	0.772933	PESU
PESU_46_00000_000.zc	PESU	77.7778	MID	100	9	0.756862	PESU
PESU_47_00000_000.zc	PESU	100	MID	100	8	0.972077	PESU
PESU_48_00000_000.zc	PESU	100	MID	100	11	0.971325	PESU
PESU_49_00000_000.zc	PESU	60	MID	100	10	0.586476	PESU
PESU_4_00000_000.zc	PESU	100	MID	100	11	0.9717	PESU
PESU_50_00000_000.zc	PESU	100	MID	100	8	0.970678	PESU
PESU_51_00000_000.zc	PESU	88.8889	MID	88.8889	9	0.763423	PESU
PESU_52_00000_000.zc	PESU	90.9091	MID	100	11	0.879388	PESU
PESU_53_00000_000.zc	PESU	100	MID	100	6	0.960854	PESU
PESU_54_00000_000.zc	LABO	61.5385	MID	84.6154	13	0.38825	PESU
PESU_56_00000_000.zc	PESU	90.9091	MID	90.9091	11	0.774762	PESU
PESU_57_00000_000.zc	PESU	100	MID	100	8	0.972096	PESU
PESU_58_00000_000.zc	PESU	70	MID	80	10	0.521586	PESU
PESU_59_00000_000.zc	PESU	100	MID	100	8	0.968446	PESU
PESU_61_00000_000.zc	PESU	100	MID	100	13	0.971817	PESU
PESU_62_00000_000.zc	PESU	100	MID	100	12	0.950524	PESU
PESU_64_00000_000.zc	PESU	100	MID	100	10	0.972084	PESU
PESU_65_00000_000.zc	PESU	100	MID	100	9	0.974856	PESU
PESU_66_00000_000.zc	UNKN		MID	72.2222	18		PESU
PESU_67_00000_000.zc	PESU	83.3333	MID	100	6	0.792495	PESU
PESU_69_00000_000.zc	PESU	75	MID	100	8	0.706243	PESU
PESU_6_00000_000.zc	PESU	87.5	MID	100	8	0.842872	PESU
PESU_72_00000_000.zc	PESU	100	MID	100	8	0.971646	PESU
PESU_73_00000_000.zc	PESU	80	MID	100	10	0.781476	PESU
PESU_74_00000_000.zc	PESU	100	MID	100	7	0.968384	PESU
PESU_75_00000_000.zc	PESU	92.8571	MID	92.8571	14	0.845719	PESU
PESU_76_00000_000.zc	PESU	100	MID	100	9	0.972321	PESU
PESU_77_00000_000.zc	UNKN		MID	57.1429	14		PESU
PESU_79_00000_000.zc	UNKN		MID	100	10		PESU
PESU_7_00000_000.zc	PESU	83.3333	MID	100	6	0.767119	PESU
PESU_80_00000_000.zc	PESU	66.6667	MID	100	12	0.649978	PESU
PESU_82_00000_000.zc	PESU	100	MID	100	5	0.95287	PESU
PESU_85_00000_000.zc	PESU	100	MID	100	10	0.968082	PESU
PESU_86_00000_000.zc	PESU	100	MID	100	9	0.972321	PESU
PESU_87_00000_000.zc	PESU	80	MID	80	10	0.61526	PESU
PESU_8_00000_000.zc	PESU	60	MID	100	5	0.515738	PESU
PESU_91_00000_000.zc	PESU	100	MID	100	5	0.880518	PESU
PESU_92_00000_000.zc	PESU	100	MID	100	9	0.974457	PESU
PESU_97_00000_000.zc	PESU	100	MID	100	5	0.955442	PESU
PESU_98_00000_000.zc	PESU	80	MID	80	5	0.6071	PESU
PESU_99_00000_000.zc	PESU	100	MID	100	9	0.974457	PESU
PESU_9_00000_000.zc	PESU	83.3333	MID	83.3333	6	0.653728	PESU
IDENTIFICATION SUMMARY
ID	LABO	PESU	UNKN		MID	Total
N	1	80	7		88	88
%	1.13636	90.9091	7.95455		100
MLE (p)	0.999999	0.000001
HOURLY BREAKDOWN
TIME	EPFU	LANO	LABO	LACI	MYLE	MYLU	MYSE	MYSO	PESU	UNKN
6:00 pm	0	0	0	0	0	0	0	0	0	0
7:00 pm	0	0	0	0	0	0	0	0	0	0
8:00 pm	0	0	0	0	0	0	0	0	0	0
9:00 pm	0	0	0	0	0	0	0	0	0	0
10:00 pm	0	0	0	0	0	0	0	0	0	0
11:00 pm	0	0	0	0	0	0	0	0	0	0
12:00 am	0	0	0	0	0	0	0	0	0	0
1:00 am	0	0	0	0	0	0	0	0	0	0
2:00 am	0	0	0	0	0	0	0	0	0	0
3:00 am	0	0	0	0	0	0	0	0	0	0
4:00 am	0	0	0	0	0	0	0	0	0	0
5:00 am	0	0	0	0	0	0	0	0	0	0
6:00 am	0	0	0	0	0	0	0	0	0	0
7:00 am	0	0	0	0	0	0	0	0	0	0
TOTALS	0	0	0	0	0	0	0	0	0	0
ALL FOLDERS SUMMARY
ID	EPFU	LANO	LABO	LACI	MYLE	MYLU	MYSE	MYSO	PESU	UNKN		LOW	MID	MYOTIS	UNKN	Total
N	57	131	30	28	8	115	11	47	81	300		336	183	285	4	808
%	7.054455	16.212871	3.712871	3.465347	0.990099	14.232673	1.361386	5.816832	10.024752	37.128713		41.584158	22.648515	35.272277	0.495050
MLE (p)	0.000001	0.000001	0.000001	0.000001	0.000001	0.000001	0.000001	0.000001	0.000001
